# Supplementary material for: c-MYC drives histone demethylase PHF8 during neuroendocrine differentiation and in castration-resistant prostate cancer
Source: Oncotarget. 2016 Sep 28;7(46):75585–602. doi: 10.18632/oncotarget.12310 (PMC5342763; doi:10.18632/oncotarget.12310)
Supplement: Supplementary file 2 [file oncotarget-07-75585-s002.xlsx]

## Sheet: Pattern 1. Up-Up
Supplementary file 1. Expression patterns of clustered genes in LNCaP cells (-DHT) and LNCaP-Abl cells.
Pattern 1. Genes upregulated in LNCaP-DHT and in LNCaP-Abl cells.
Genes	Gene description	Chromosome strand	Chromosome localization	Accession Number	Genomic position	- DHT (FC)	LNCaP-Abl versus LNCaP (FC)	p value LNCaP-Abl versus LNCaP
ABLIM2	actin binding LIM protein family, member 2 (ABLIM2), transcript variant 7, mRNA [NM_001130088]	-	hs|4p16.1	NM_001130088	chr4:8008822-8008763	1.55	1.53379	0.0429202
ADAMTS1	ADAM metallopeptidase with thrombospondin type 1 motif, 1 (ADAMTS1), mRNA [NM_006988]	-	hs|21q21.3	NM_006988	chr21:28209959-28209900	1.63	2.30081	0.00973377
ADD2	adducin 2 (beta) (ADD2), transcript variant 2, mRNA [NM_017482]	-	hs|2p13.3	NM_017482	chr2:70902283-70902224	2.41	2.72185	0.00465489
ADRA2A	adrenergic, alpha-2A-, receptor (ADRA2A), mRNA [NM_000681]	+	hs|10q25.2	NM_000681	chr10:112840352-112840411	2.17	5.22876	0.00349565
AIDA	axin interactor, dorsalization associated (AIDA), mRNA [NM_022831]	-	hs|1q41	NM_022831	chr1:222843215-222843156	1.54	3.11355	0.047695
AKR1C4	aldo-keto reductase family 1, member C4 (chlordecone reductase; 3-alpha hydroxysteroid dehydrogenase, type I; dihydrodiol dehydrogenase 4) (AKR1C4), mRNA [NM_001818]	+	hs|10p15.1	NM_001818	chr10:5246396-5246455	1.72	1.60132	0.0013016
AMACR	alpha-methylacyl-CoA racemase (AMACR), nuclear gene encoding mitochondrial protein, transcript variant 1, mRNA [NM_014324]	-	hs|5p13.2	NM_014324	chr5:33988020-33987961	1.33	10.2182	3.70368e-05
AMIGO2	adhesion molecule with Ig-like domain 2 (AMIGO2), transcript variant 2, mRNA [NM_181847]	-	hs|12q13.11	NM_181847	chr12:47470990-47470931	4.18	4.88862	0.00391251
ANKRD31	ankyrin repeat domain 31 (ANKRD31), mRNA [NM_001164443]	-	hs|5q13.3	NM_001164443	chr5:74364266-74364207	1.82	1.52196	0.0470235
ANKS1B	ankyrin repeat and sterile alpha motif domain containing 1B (ANKS1B), transcript variant 2, mRNA [NM_181670]	-	hs|12q23.1	NM_181670	chr12:99138237-99138178	2.31	4.89535	5.4086e-05
ANO4	anoctamin 4 (ANO4), mRNA [NM_178826]	+	hs|12q23.1	NM_178826	chr12:101521884-101521943	2.8	1.62278	0.0225559
ANTXR2	anthrax toxin receptor 2 (ANTXR2), transcript variant 1, mRNA [NM_058172]	-	hs|4q21.21	NM_058172	chr4:80826901-80826842	1.32	2.12772	0.0091477
ARHGEF40	Rho guanine nucleotide exchange factor (GEF) 40 (ARHGEF40), mRNA [NM_018071]	+	hs|14q11.2	NM_018071	chr14:21557611-21557670	1.39	1.61816	0.000413616
ATG3	ATG3 autophagy related 3 homolog (S. cerevisiae) (ATG3), mRNA [NM_022488]	-	hs|3q13.2	NM_022488	chr3:112255415-112255356	1.49	12.583	6.55262e-05
AUTS2	autism susceptibility candidate 2 (AUTS2), transcript variant 1, mRNA [NM_015570]	+	hs|7q11.22	NM_015570	chr7:70257414-70257473	2.32	5.57758	0.00195423
BARD1	BRCA1 associated RING domain 1 (BARD1), mRNA [NM_000465]	-	hs|2q35	NM_000465	chr2:215593719-215593660	1.42	3.23166	0.020924
BFSP1	beaded filament structural protein 1, filensin (BFSP1), transcript variant 1, mRNA [NM_001195]	-	hs|20p12.1	NM_001195	chr20:17474629-17474570	1.97	1.60195	0.0372955
BMX	BMX non-receptor tyrosine kinase (BMX), transcript variant 2, mRNA [NM_001721]	+	hs|Xp22.2	NM_001721	chrX:15574466-15574525	2.2	2.47027	0.00294882
BRDT	bromodomain, testis-specific (BRDT), transcript variant 1, mRNA [NM_207189]	+	hs|1p22.1	NM_207189	chr1:92470689-92470748	5.07	11.5734	0.00935403
BVES	blood vessel epicardial substance (BVES), transcript variant B, mRNA [NM_147147]	-	hs|6q21	NM_147147	chr6:105545173-105545114	2.12	1.54997	0.00526624
C18orf2	chromosome 18 open reading frame 2 (C18orf2), transcript variant 1, non-coding RNA [NR_023925]	-	hs|18p11.32	NR_023925	chr18:1269322-1269263	3.18	2.53334	0.0125806
C1orf227	chromosome 1 open reading frame 227 (C1orf227), mRNA [NM_001024601]	-	hs|1q32.3	NM_001024601	chr1:213003574-213003515	2.36	1.72537	0.0155878
C20orf112	chromosome 20 open reading frame 112 (C20orf112), mRNA [NM_080616]	-	hs|20q11.21	NM_080616	chr20:31031812-31031753	1.45	1.77178	0.0222055
C2orf55	chromosome 2 open reading frame 55 (C2orf55), mRNA [NM_207362]	-	hs|2q11.2	NM_207362	chr2:99411061-99411002	1.97	1.65752	0.00996591
C5orf62	chromosome 5 open reading frame 62 (C5orf62), mRNA [NM_032947]	+	hs|5q33.1	NM_032947	chr5:150176190-150176249	1.42	3.24667	0.00746384
CA13	carbonic anhydrase XIII (CA13), mRNA [NM_198584]	+	hs|8q21.2	NM_198584	chr8:86195965-86196024	1.44	3.77441	0.00700226
CACNB2	calcium channel, voltage-dependent, beta 2 subunit (CACNB2), transcript variant 1, mRNA [NM_000724]	+	hs|10p12.31	NM_000724	chr10:18829909-18829968	1.99	2.43442	0.00586141
CADPS	Ca++-dependent secretion activator (CADPS), transcript variant 3, mRNA [NM_183393]	-	hs|3p14.2	NM_183393	chr3:62631476-62631417	2.88	1.69754	0.0156641
CCDC14	coiled-coil domain containing 14 (CCDC14), mRNA [NM_022757]	-	hs|3q21.1	NM_022757	chr3:123633295-123633236	1.48	3.87378	0.00236309
CCDC146	coiled-coil domain containing 146 (CCDC146), mRNA [NM_020879]	+	hs|7q11.23	NM_020879	chr7:76924182-76924241	1.71	1.56627	0.0078483
CCDC80	coiled-coil domain containing 80 (CCDC80), transcript variant 1, mRNA [NM_199511]	-	hs|3q13.2	NM_199511	chr3:112324535-112324476	4.62	33.9015	8.55e-05
CCDC85A	coiled-coil domain containing 85A (CCDC85A), mRNA [NM_001080433]	+	hs|2p16.1	NM_001080433	chr2:56612642-56612701	3.23	4.21106	0.00408172
CCNG2	cyclin G2 (CCNG2), mRNA [NM_004354]	+	hs|4q21.1	NM_004354	chr4:78090417-78090476	1.61	1.93189	0.0310187
CCNO	cyclin O (CCNO), mRNA [NM_021147]	-	hs|5q11.2	NM_021147	chr5:54527110-54527051	1.75	12.5951	0.000299796
CD200	CD200 molecule (CD200), transcript variant 2, mRNA [NM_001004196]	+	hs|3q13.2	NM_001004196	chr3:112080981-112081040	2.64	37.5976	6.55973e-05
CDHR1	cadherin-related family member 1 (CDHR1), transcript variant 1, mRNA [NM_033100]	+	hs|10q23.1	NM_033100	chr10:85976380-85976439	2.32	1.61373	0.0195775
CDK14	cyclin-dependent kinase 14 (CDK14), mRNA [NM_012395]	+	hs|7q21.13	NM_012395	chr7:90839264-90839323	2.12	2.02147	0.0194227
CDKL5	cyclin-dependent kinase-like 5 (CDKL5), transcript variant I, mRNA [NM_003159]	+	hs|Xp22.13	NM_003159	chrX:18638000-18638059	1.47	1.6162	0.0357636
CIB2	calcium and integrin binding family member 2 (CIB2), mRNA [NM_006383]	-	hs|15q25.1	NM_006383	chr15:78397052-78396993	1.85	5.90726	0.00295412
CLDND2	claudin domain containing 2 (CLDND2), mRNA [NM_152353]	-	hs|19q13.41	NM_152353	chr19:51870797-51870738	1.7	1.76358	0.0108935
CLU	clusterin (CLU), transcript variant 2, mRNA [NM_203339]	-	hs|8p21.1	NM_203339	chr8:27457462-27457403	2.54	3.21488	0.0014
CNGA1	cyclic nucleotide gated channel alpha 1 (CNGA1), transcript variant 2, mRNA [NM_000087]	-	hs|4p12	NM_000087	chr4:47938655-47938596	2.5	3.30291	0.00034615
CNIH3	cornichon homolog 3 (Drosophila) (CNIH3), mRNA [NM_152495]	+	hs|1q42.12	NM_152495	chr1:224928164-224928223	2.71	1.77324	0.00127288
COL27A1	collagen, type XXVII, alpha 1 [Source:HGNC Symbol;Acc:22986] [ENST00000468565]	+	hs|9q32	AK021957	chr9:117073738-117073797	3.27	1.6353	0.0214574
COLEC12	collectin sub-family member 12 (COLEC12), mRNA [NM_130386]	-	hs|18p11.32	NM_130386	chr18:319757-319698	1.65	7.26543	0.000104401
CXCR7	chemokine (C-X-C motif) receptor 7 (CXCR7), mRNA [NM_020311]	+	hs|2q37.3	NM_020311	chr2:237490783-237490842	1.43	2.35043	0.0123369
CYP39A1	cytochrome P450, family 39, subfamily A, polypeptide 1 (CYP39A1), mRNA [NM_016593]	-	hs|6p12.3	NM_016593	chr6:46593164-46563808	1.79	5.1276	0.0215801
DAB1	disabled homolog 1 (Drosophila) [Source:HGNC Symbol;Acc:2661] [ENST00000371230]	-	hs|1p32.2	NA	chr1:57536532-57536473	3.1	19.9494	8.2818e-05
DACH1	dachshund homolog 1 (Drosophila) (DACH1), transcript variant 1, mRNA [NM_080759]	-	hs|13q21.33	NM_080759	chr13:72012434-72012375	1.72	5.2053	0.0321477
DENND1B	DENN/MADD domain containing 1B (DENND1B), transcript variant 2, mRNA [NM_144977]	-	hs|1q31.3	NM_001195215	chr1:197479387-197479328	1.33	3.83124	0.00779772
DHRS13	dehydrogenase/reductase (SDR family) member 13 (DHRS13), mRNA [NM_144683]	-	hs|17q11.2	NM_144683	chr17:27225108-27225049	1.53	1.7668	0.00187597
DNAH8	dynein, axonemal, heavy chain 8 (DNAH8), mRNA [NM_001206927]	+	hs|6p21.2	NM_001206927	chr6:38980339-38980398	2.41	1.64598	1.66729e-05
DNTT	deoxynucleotidyltransferase, terminal (DNTT), transcript variant 1, mRNA [NM_004088]	+	hs|10q24.1	NM_004088	chr10:98098081-98098140	2.32	1.82533	0.0266601
DSE	dermatan sulfate epimerase (DSE), transcript variant 1, mRNA [NM_013352]	+	hs|6q22.1	NM_013352	chr6:116758440-116758499	1.41	2.23143	0.0112858
EBF1	early B-cell factor 1 (EBF1), mRNA [NM_024007]	-	hs|5q33.3	NM_024007	chr5:158124037-158123978	2.25	1.96287	0.0177578
EFHC2	EF-hand domain (C-terminal) containing 2 (EFHC2), mRNA [NM_025184]	-	hs|Xp11.3	NM_025184	chrX:44101427-44101368	1.74	2.33011	0.0221341
ENPP4	ectonucleotide pyrophosphatase/phosphodiesterase 4 (putative) (ENPP4), mRNA [NM_014936]	+	hs|6p21.1	NM_014936	chr6:46114082-46114141	1.34	5.05937	0.00589146
EPHX4	epoxide hydrolase 4 (EPHX4), mRNA [NM_173567]	+	hs|1p22.1	NM_173567	chr1:92518130-92518189	1.45	19.4981	0.00241511
EPS8	epidermal growth factor receptor pathway substrate 8 (EPS8), mRNA [NM_004447]	-	hs|12p12.3	NM_004447	chr12:15774235-15774176	1.75	4.75532	0.0185405
ERAP1	endoplasmic reticulum aminopeptidase 1 (ERAP1), transcript variant 1, mRNA [NM_016442]	-	hs|5q15	NM_016442	chr5:96096605-96096546	2.31	3.70332	9.79969e-06
F3	coagulation factor III (thromboplastin, tissue factor) (F3), transcript variant 1, mRNA [NM_001993]	-	hs|1p21.3	NM_001993	chr1:94995139-94995080	1.89	8.55398	7.85666e-05
FAM113B	family with sequence similarity 113, member B (FAM113B), mRNA [NM_138371]	+	hs|12q13.11	NM_138371	chr12:47630220-47630279	1.92	1.9594	0.000850256
FAM182A	family with sequence similarity 182, member A (FAM182A), non-coding RNA [NR_026713]	+	hs|20p11.1	NR_026713	chr20:26054483-26061836	3	2.0824	0.00685428
FAM182B	family with sequence similarity 182, member B (FAM182B), non-coding RNA [NR_027061]	-	hs|20p11.1	NR_027061	chr20:25755942-25755883	3.46	4.09241	0.000437166
FAM46C	family with sequence similarity 46, member C (FAM46C), mRNA [NM_017709]	+	hs|1p12	NM_017709	chr1:118170883-118170942	1.93	2.73765	0.00199113
FAM81B	family with sequence similarity 81, member B (FAM81B), mRNA [NM_152548]	+	hs|5q15	NM_152548	chr5:94786030-94786089	2.45	2.07359	0.00842294
FCGR2A	Fc fragment of IgG, low affinity IIa, receptor (CD32) (FCGR2A), transcript variant 1, mRNA [NM_001136219]	+	hs|1q23.3	NM_001136219	chr1:161488834-161488893	1.28	2.68472	0.0019124
FCHSD2	FCH and double SH3 domains 2 (FCHSD2), mRNA [NM_014824]	-	hs|11q13.4	NM_014824	chr11:72549503-72549444	1.67	1.74203	0.0244132
FLJ20444	PREDICTED: uncharacterized protein FLJ76381-like (LOC100506146), mRNA [XM_003119170]	-	hs|9q13	XM_003119170	chr9:66523768-66523709	1.59	1.99838	0.0399449
FLJ31104	PREDICTED: hypothetical LOC441072 (FLJ31104), partial miscRNA [XR_108600]	+	hs|5q11.2	XR_108600	chr5:55299329-55299388	2.33	2.22155	0.000739424
FLJ39739	cDNA FLJ39739 fis, clone SMINT2016440. [AK097058]	-	hs|1q21.2	AK097058	chr1:147835204-147835145	2.23	1.56405	0.0467911
FOXN3	forkhead box N3 (FOXN3), transcript variant 2, mRNA [NM_005197]	-	hs|14q31.3	NM_005197	chr14:89623598-89623539	2.21	1.64225	0.0324738
FRMD3	FERM domain containing 3 (FRMD3), mRNA [NM_174938]	-	hs|9q21.32	NM_174938	chr9:85863178-85863119	2.09	1.66357	0.0139365
FSTL1	follistatin-like 1 (FSTL1), mRNA [NM_007085]	-	hs|3q13.33	NM_007085	chr3:120113491-120113432	1.53	3.93014	0.0251145
GALNT3	UDP-N-acetyl-alpha-D-galactosamine:polypeptide N-acetylgalactosaminyltransferase 3 (GalNAc-T3) (GALNT3), mRNA [NM_004482]	-	hs|2q24.3	NM_004482	chr2:166604475-166604416	1.64	2.42102	0.0188524
GATA2	GATA binding protein 2 (GATA2), transcript variant 1, mRNA [NM_001145661]	-	hs|3q21.3	NM_001145661	chr3:128199606-128199547	1.34	1.65857	0.00867043
GBP3	guanylate binding protein 3 (GBP3), mRNA [NM_018284]	-	hs|1p22.2	NM_018284	chr1:89472608-89472549	2.18	6.83292	0.00102443
GCG	glucagon (GCG), mRNA [NM_002054]	-	hs|2q24.2	NM_002054	chr2:163000596-163000537	5.5	8.82923	0.00373337
GPC6	glypican 6 (GPC6), mRNA [NM_005708]	+	hs|13q32.1	NM_005708	chr13:95059334-95059393	2.73	3.50029	0.000712601
GPER	G protein-coupled estrogen receptor 1 (GPER), transcript variant 3, mRNA [NM_001039966]	+	hs|7p22.3	NM_001039966	chr7:1132386-1132445	1.86	2.45847	0.0138839
GRB10	growth factor receptor-bound protein 10 (GRB10), transcript variant 4, mRNA [NM_001001555]	-	hs|7p12.1	NM_001001555	chr7:50657786-50657752	1.81	2.13384	0.0430923
GRK5	G protein-coupled receptor kinase 5 (GRK5), mRNA [NM_005308]	+	hs|10q26.11	NM_005308	chr10:121214967-121215023	1.92	1.94034	0.000778906
HECTD2	HECT domain containing 2 (HECTD2), transcript variant 1, mRNA [NM_182765]	+	hs|10q23.32	NM_173497	chr10:93221877-93221936	1.84	1.73278	0.00319967
HHAT	hedgehog acyltransferase (HHAT), transcript variant 1, mRNA [NM_018194]	+	hs|1q32.2	NM_018194	chr1:210849341-210849400	1.44	1.8964	0.011458
HIBADH	3-hydroxyisobutyrate dehydrogenase (HIBADH), mRNA [NM_152740]	-	hs|7p15.2	NM_152740	chr7:27565813-27565754	1.59	2.05696	0.00418584
HOXA10	homeobox A10 (HOXA10), transcript variant 1, mRNA [NM_018951]	-	hs|7p15.2	NM_018951	chr7:27211294-27211235	1.61	4.46488	0.000384704
HOXA13	homeobox A13 (HOXA13), mRNA [NM_000522]	-	hs|7p15.2	NM_000522	chr7:27236733-27236674	3.56	8.20086	0.000191063
HS3ST3B1	heparan sulfate (glucosamine) 3-O-sulfotransferase 3B1 [Source:HGNC Symbol;Acc:5198] [ENST00000360954]	+	hs|17p12	AK023723	chr17:14252127-14252186	2.15	2.87208	0.00387214
ID1	inhibitor of DNA binding 1, dominant negative helix-loop-helix protein (ID1), transcript variant 1, mRNA [NM_002165]	+	hs|20q11.21	NM_002165	chr20:30194158-30194217	5.15	45.3125	2.51427e-05
ID3	inhibitor of DNA binding 3, dominant negative helix-loop-helix protein (ID3), mRNA [NM_002167]	-	hs|1p36.12	NM_002167	chr1:23885725-23885666	3.68	3.35634	0.00645554
ID4	inhibitor of DNA binding 4, dominant negative helix-loop-helix protein (ID4), mRNA [NM_001546]	+	hs|6p22.3	NM_001546	chr6:19840841-19840900	2.87	1.71548	0.00147594
IGFBP3	insulin-like growth factor binding protein 3 (IGFBP3), transcript variant 1, mRNA [NM_001013398]	-	hs|7p12.3	NM_001013398	chr7:45952667-45952608	1.99	3.69304	0.00937162
IKZF2	IKAROS family zinc finger 2 (Helios) (IKZF2), transcript variant 2, mRNA [NM_001079526]	-	hs|2q34	NM_001079526	chr2:213864595-213864536	1.48	2.25208	0.00826113
IL1RAP	interleukin 1 receptor accessory protein (IL1RAP), transcript variant 1, mRNA [NM_002182]	+	hs|3q28	NM_002182	chr3:190368968-190369027	1.41	2.34431	0.00282765
IL1RN	interleukin 1 receptor antagonist (IL1RN), transcript variant 4, mRNA [NM_173843]	+	hs|2q13	NM_173843	chr2:113890639-113890698	1.59	3.26336	0.0254541
IPCEF1	interaction protein for cytohesin exchange factors 1 (IPCEF1), transcript variant 3, mRNA [NM_015553]	-	hs|6q25.2	NM_015553	chr6:154476433-154476374	2.89	2.25542	0.0014584
JAKMIP1	janus kinase and microtubule interacting protein 1 (JAKMIP1), transcript variant 2, mRNA [NM_144720]	-	hs|4p16.1	NM_144720	chr4:6055837-6055778	1.59	2.82556	0.0030035
KALRN	kalirin, RhoGEF kinase (KALRN), transcript variant 2, mRNA [NM_003947]	+	hs|3q21.2	CR605792	chr3:124394079-124394138	4.41	1.82782	0.0160467																	1.07861	0.0839277	1.06299
KCNU1	potassium channel, subfamily U, member 1 (KCNU1), mRNA [NM_001031836]	+	hs|8p11.23	NM_001031836	chr8:36793582-36793641	2.58	1.80689	0.000189911
KHDRBS3	KH domain containing, RNA binding, signal transduction associated 3 (KHDRBS3), mRNA [NM_006558]	+	hs|8q24.23	NM_006558	chr8:136569736-136569795	1.55	4.92018	2.60632e-05
KIAA0513	KIAA0513 (KIAA0513), mRNA [NM_014732]	+	hs|16q24.1	NM_014732	chr16:85127639-85127698	1.49	1.88933	0.00955604
KIAA1324	KIAA1324 (KIAA1324), mRNA [NM_020775]	+	hs|1p13.3	NM_020775	chr1:109745792-109745851	2.61	1.86465	0.000504406
KIAA1841	KIAA1841 (KIAA1841), transcript variant 2, mRNA [NM_032506]	+	hs|2p15	NM_032506	chr2:61345191-61345250	1.97	1.79657	4.17151e-05
KLB	klotho beta (KLB), mRNA [NM_175737]	+	hs|4p14	NM_175737	chr4:39452931-39452990	2.03	4.05384	0.00143487
KLHL1	kelch-like 1 (Drosophila) (KLHL1), mRNA [NM_020866]	-	hs|13q21.33	NM_020866	chr13:70275143-70275084	1.74	1.68212	0.00307786
KLRG1	killer cell lectin-like receptor subfamily G, member 1 (KLRG1), mRNA [NM_005810]	+	hs|12p13.31	NM_005810	chr12:9162594-9162653	2.3	1.67858	0.0011009
LEPREL1	leprecan-like 1 (LEPREL1), transcript variant 1, mRNA [NM_018192]	-	hs|3q28	NM_018192	chr3:189674703-189674644	1.64	4.05864	0.000203493
LOC282997	hypothetical LOC282997 (LOC282997), non-coding RNA [NR_026932]	-	hs|10q25.2	NR_026932	chr10:112629567-112629508	1.48	1.96432	0.00268186
LOC286367	FP944 (LOC286367), non-coding RNA [NR_024011]	+	hs|9q31.1	NR_024011	chr9:107539985-107540044	3.37	1.80561	0.00513982
LOC388630	UPF0632 protein A (LOC388630), mRNA [NM_001194986]	-	hs|1p33	NM_001194986	chr1:48231388-48231329	2.04	1.71435	0.0161089
LOC645722	PREDICTED: hypothetical protein LOC645722 (LOC645722), partial mRNA [XM_944447]	-	hs|17q23.2	XM_944447	chr17:59470878-59470819	1.98	1.60141	0.00205596
LOXL2	lysyl oxidase-like 2 (LOXL2), mRNA [NM_002318]	-	hs|8p21.3	NM_002318	chr8:23154845-23154786	2.32	1.81211	0.00131011
LPHN3	latrophilin 3 (LPHN3), mRNA [NM_015236]	+	hs|4q13.1	NM_015236	chr4:62937245-62937304	1.77	1.55682	0.0131828
LTN1	listerin E3 ubiquitin protein ligase 1 (LTN1), mRNA [NM_015565]	-	hs|21q21.3	NM_015565	chr21:30301477-30301418	2.97	21.9	6.24603e-05
LYPD6	LY6/PLAUR domain containing 6 (LYPD6), transcript variant 2, mRNA [NM_194317]	+	hs|2q23.2	NM_194317	chr2:150329943-150330002	1.88	2.8549	0.00367628
LYPD6B	LY6/PLAUR domain containing 6B (LYPD6B), mRNA [NM_177964]	+	hs|2q23.2	NM_177964	chr2:150071079-150071138	1.68	4.60417	0.000487824
MAP3K13	mitogen-activated protein kinase kinase kinase 13 (MAP3K13), transcript variant 1, mRNA [NM_004721]	+	hs|3q27.2	NM_004721	chr3:185200168-185200227	1.6	2.46448	0.0105211
MAPK10	mitogen-activated protein kinase 10 (MAPK10), transcript variant 3, mRNA [NM_138980]	-	hs|4q21.3	NM_138980	chr4:86950410-86950351	1.43	1.77559	0.002674
MARVELD2	MARVEL domain containing 2 (MARVELD2), mRNA [NM_001038603]	+	hs|5q13.2	AK055094	chr5:68739750-68739809	1.2	2.34896	0.0103792
MATN2	matrilin 2 (MATN2), transcript variant 2, mRNA [NM_030583]	+	hs|8q22.2	NM_030583	chr8:99042755-99042814	2.62	28.2486	0.000482548
MCTP1	multiple C2 domains, transmembrane 1 (MCTP1), transcript variant L, mRNA [NM_024717]	-	hs|5q15	NM_024717	chr5:94208929-94208870	3.34	4.50815	0.0049666
MECOM	MDS1 and EVI1 complex locus (MECOM), transcript variant 6, mRNA [NM_001164000]	-	hs|3q26.2	NM_005241	chr3:168806898-168806839	3.38	1.67311	0.0487631
MED12L	mediator complex subunit 12-like [Source:HGNC Symbol;Acc:16050] [ENST00000309237]	+	hs|3q25.1	AF388365	chr3:150910377-150910436	1.62	2.0769	0.00151585
MID1	midline 1 (Opitz/BBB syndrome) (MID1), transcript variant 1, mRNA [NM_000381]	-	hs|Xp22.2	NM_000381	chrX:10414469-10414410	6.25	20.9526	1.86821e-06
MKL2	MKL/myocardin-like 2 [Source:HGNC Symbol;Acc:29819] [ENST00000389126]	+	hs|16p13.12	AK093577	chr16:14334518-14334577	3.53	2.13972	0.000256341
MSRB3	methionine sulfoxide reductase B3 (MSRB3), nuclear gene encoding mitochondrial protein, transcript variant 3, mRNA [NM_001193460]	+	hs|12q14.3	NM_001193460	chr12:65860358-65860417	2.13	1.68433	0.00377073
MYLK	myosin light chain kinase (MYLK), transcript variant 1, mRNA [NM_053025]	-	hs|3q21.1	NM_053025	chr3:123333133-123333074	4.09	6.83008	0.0194711
NAB1	NGFI-A binding protein 1 (EGR1 binding protein 1) (NAB1), mRNA [NM_005966]	+	hs|2q32.2	NM_005966	chr2:191555149-191555208	2.24	4.92818	0.000174703
NAPEPLD	N-acyl phosphatidylethanolamine phospholipase D (NAPEPLD), transcript variant 1, mRNA [NM_001122838]	-	hs|7q22.1	NM_001122838	chr7:102740667-102740608	1.6	10.8004	8.12593e-05
NCRNA00161	non-protein coding RNA 161 (NCRNA00161), non-coding RNA [NR_026552]	+	hs|21q21.3	NR_026552	chr21:29912417-29912476	2.01	1.53178	0.00385985
NDP	Norrie disease (pseudoglioma) (NDP), mRNA [NM_000266]	-	hs|Xp11.3	NM_000266	chrX:43808897-43808838	1.62	37.8876	5.0153e-06
NDUFAF4	NADH dehydrogenase (ubiquinone) 1 alpha subcomplex, assembly factor 4 (NDUFAF4), nuclear gene encoding mitochondrial protein, mRNA [NM_014165]	-	hs|6q16.1	NM_014165	chr6:97339244-97339185	1.52	2.72643	0.00425745
NEDD9	neural precursor cell expressed, developmentally down-regulated 9 (NEDD9), transcript variant 1, mRNA [NM_006403]	-	hs|6p24.2	NM_006403	chr6:11184702-11184643	2.08	2.09056	0.0245747
NEK1	NIMA (never in mitosis gene a)-related kinase 1 (NEK1), transcript variant 2, mRNA [NM_012224]	-	hs|4q33	NM_012224	chr4:170315411-170315352	1.67	2.33528	0.00363104
NHEDC1	Na+/H+ exchanger domain containing 1 (NHEDC1), transcript variant 1, mRNA [NM_139173]	-	hs|4q24	NM_139173	chr4:103822123-103822085	2.33	2.00875	0.00334998
NIPSNAP3B	nipsnap homolog 3B (C. elegans) (NIPSNAP3B), mRNA [NM_018376]	#REF!	hs|9q31.1	NM_018376	chr9:107533210-107533269	2.35	1.89928	0.000815594
NKX3-2	NK3 homeobox 2 (NKX3-2), mRNA [NM_001189]	-	hs|4p15.33	NM_001189	chr4:13542835-13542776	1.9	1.82176	0.00148368
NOVA1	neuro-oncological ventral antigen 1 (NOVA1), transcript variant 1, mRNA [NM_002515]	-	hs|14q12	NM_002515	chr14:26915179-26915120	2.39	8.39757	0.00476834
NPTN	neuroplastin (NPTN), transcript variant b, mRNA [NM_012428]	-	hs|15q24.1	NM_012428	chr15:73853376-73853317	1.52	2.18143	0.0444167
OCLN	occludin (OCLN), transcript variant 1, mRNA [NM_002538]	+	hs|5q13.2	NM_002538	chr5:68847386-68849429	1.2	3.42077	0.00969342
OPRK1	opioid receptor, kappa 1 (OPRK1), mRNA [NM_000912]	-	hs|8q11.23	NM_000912	chr8:54138687-54138628	7.33	7.19369	0.0205224
OPRL1	opiate receptor-like 1 (OPRL1), transcript variant 1, mRNA [NM_182647]	+	hs|20q13.33	NM_182647	chr20:62731089-62731148	1.64	1.59499	0.0218386
PCA3	prostate cancer antigen 3 (non-protein coding) (PCA3), non-coding RNA [NR_015342]	+	hs|9q21.2	NR_015342	chr9:79402286-79402345	1.77	1.56514	0.0409117
PCDH11X	protocadherin 11 X-linked (PCDH11X), transcript variant a, mRNA [NM_014522]	+	hs|Xq21.32	NM_032968	chrX:91873836-91873895	4.06	6.99771	0.00231403
PCDH11Y	protocadherin 11 Y-linked (PCDH11Y), transcript variant b, mRNA [NM_032972]	+	hs|Yp11.2	NM_032972	chrY:4968462-4968521	4.79	5.92613	0.00120985
PDE4D	phosphodiesterase 4D, cAMP-specific (PDE4D), transcript variant 3, mRNA [NM_001165899]	-	hs|5q11.2	NM_001165899	chr5:58264986-58264927	2.27	2.6524	0.00123137
PDE4DIP	phosphodiesterase 4D interacting protein (PDE4DIP), transcript variant 3, mRNA [NM_022359]	-	hs|1q21.1	NM_022359	chr1:144952275-144952216	3.91	3.64734	0.00572473
PECAM1	platelet/endothelial cell adhesion molecule (PECAM1), mRNA [NM_000442]	-	hs|17q23.3	NM_000442	chr17:62407316-62407257	3.5	1.74487	0.0238262
PIK3CD	phosphoinositide-3-kinase, catalytic, delta polypeptide (PIK3CD), mRNA [NM_005026]	+	hs|1p36.22	NM_005026	chr1:9788305-9788364	1.37	1.86138	0.00118964
PION	pigeon homolog (Drosophila) [Source:HGNC Symbol;Acc:28042] [ENST00000334003]	-	hs|7q11.23	AL834358	chr7:76958930-76958871	1.85	9.25976	7.3343e-05
PIWIL4	piwi-like 4 (Drosophila) (PIWIL4), mRNA [NM_152431]	+	hs|11q21	NM_152431	chr11:94354223-94354282	1.78	1.59179	0.00219155
PLCH1	phospholipase C, eta 1 (PLCH1), transcript variant 2, mRNA [NM_014996]	-	hs|3q25.31	NM_014996	chr3:155197964-155197905	1.64	4.92089	0.00107809
PLD1	phospholipase D1, phosphatidylcholine-specific (PLD1), transcript variant 1, mRNA [NM_002662]	-	hs|3q26.31	NM_002662	chr3:171330156-171330097	2.96	2.25601	0.0010745
PMP22	peripheral myelin protein 22 (PMP22), transcript variant 1, mRNA [NM_000304]	-	hs|17p12	NM_000304	chr17:15133267-15133208	2.27	13.8038	2.19873e-05
PPFIA2	protein tyrosine phosphatase, receptor type, f polypeptide (PTPRF), interacting protein (liprin), alpha 2 (PPFIA2), transcript variant 1, mRNA [NM_003625]	-	hs|12q21.31	NM_003625	chr12:81657083-81657024	1.42	3.70033	0.0158088
RGS5	regulator of G-protein signaling 5 (RGS5), transcript variant 1, mRNA [NM_003617]	-	hs|1q23.3	NM_003617	chr1:163112189-163112130	1.6	4.27897	0.00125427
RIMS1	regulating synaptic membrane exocytosis 1 (RIMS1), transcript variant 1, mRNA [NM_014989]	+	hs|6q13	AB045726	chr6:72972875-72972934	1.98	2.35078	0.00119103
RLN2	relaxin 2 (RLN2), transcript variant 2, mRNA [NM_005059]	-	hs|9p24.1	NM_005059	chr9:5300194-5300135	1.43	6.68631	0.00192669
RNF182	ring finger protein 182 (RNF182), transcript variant 2, mRNA [NM_152737]	+	hs|6p23	NM_152737	chr6:13979997-13980056	1.46	2.49535	0.0124579
ROR2	receptor tyrosine kinase-like orphan receptor 2 (ROR2), mRNA [NM_004560]	-	hs|9q22.31	NM_004560	chr9:94485526-94485467	4.36	1.84242	0.00323162
RTN4RL1	reticulon 4 receptor-like 1 (RTN4RL1), mRNA [NM_178568]	-	hs|17p13.3	NM_178568	chr17:1838527-1838468	1.51	1.98586	0.0198987
SDC2	syndecan 2 (SDC2), mRNA [NM_002998]	+	hs|8q22.1	NM_002998	chr8:97623978-97624037	1.9	1.78928	0.0379693
SELENBP1	selenium binding protein 1 (SELENBP1), mRNA [NM_003944]	-	hs|1q21.3	NM_003944	chr1:151336906-151336847	1.78	2.56688	0.0124225
SERPINH1	serpin peptidase inhibitor, clade H (heat shock protein 47), member 1, (collagen binding protein 1) (SERPINH1), transcript variant 1, mRNA [NM_001207014]	+	hs|11q13.5	NM_001207014	chr11:75283743-75283802	2.09	2.06155	0.000742895
SERPINI1	serpin peptidase inhibitor, clade I (neuroserpin), member 1 (SERPINI1), transcript variant 1, mRNA [NM_005025]	+	hs|3q26.1	NM_005025	chr3:167508208-167508267	2.91	28.8115	1.30971e-05
SESN1	sestrin 1 (SESN1), transcript variant 1, mRNA [NM_014454]	-	hs|6q21	NM_014454	chr6:109308536-109308477	1.96	2.2494	9.58226e-05
SH3RF1	SH3 domain containing ring finger 1 (SH3RF1), mRNA [NM_020870]	-	hs|4q32.3	NM_020870	chr4:170015564-170015505	2.46	3.46183	0.033382
SHISA6	shisa homolog 6 (Xenopus laevis) (SHISA6), transcript variant 1, mRNA [NM_207386]	+	hs|17p12	NM_207386	chr17:11467254-11467313	3.72	1.55642	0.0434912
SKAP2	src kinase associated phosphoprotein 2 (SKAP2), mRNA [NM_003930]	-	hs|7p15.2	NM_003930	chr7:26706783-26706724	1.63	3.09539	0.0253268
SLC35F3	solute carrier family 35, member F3 (SLC35F3), mRNA [NM_173508]	+	hs|1q42.2	NM_173508	chr1:234460130-234460189	1.34	2.96655	0.00148304
SLC38A9	solute carrier family 38, member 9 (SLC38A9), mRNA [NM_173514]	-	hs|5q11.2	NM_173514	chr5:54922011-54921952	1.47	3.75046	0.0110754
SLC40A1	solute carrier family 40 (iron-regulated transporter), member 1 (SLC40A1), mRNA [NM_014585]	-	hs|2q32.2	NM_014585	chr2:190425809-190425750	1.47	3.98116	0.00122012
SLC44A1	solute carrier family 44, member 1 (SLC44A1), mRNA [NM_080546]	+	hs|9q31.1	NM_080546	chr9:108153508-108153567	1.9	3.25604	0.00467712
SLC44A3	solute carrier family 44, member 3 (SLC44A3), transcript variant 2, mRNA [NM_152369]	+	hs|1p21.3	NM_152369	chr1:95358013-95358072	2.32	3.58879	0.0279083
SLC6A4	solute carrier family 6 (neurotransmitter transporter, serotonin), member 4 (SLC6A4), mRNA [NM_001045]	-	hs|17q11.2	NM_001045	chr17:28525002-28524943	3.92	1.55471	0.0342102
SLC7A7	solute carrier family 7 (amino acid transporter light chain, y+L system), member 7 (SLC7A7), transcript variant 3, mRNA [NM_001126106]	-	hs|14q11.2	NM_001126106	chr14:23242663-23242604	2.55	2.05212	0.00201997
SOBP	sine oculis binding protein homolog (Drosophila) (SOBP), mRNA [NM_018013]	+	hs|6q21	NM_018013	chr6:107980433-107980492	1.33	1.87431	1.70245e-05
SPECC1	sperm antigen with calponin homology and coiled-coil domains 1 (SPECC1), transcript variant NSP5beta3beta, mRNA [NM_001033553]	+	hs|17p11.2	NM_001033553	chr17:20217691-20217750	1.47	1.85487	0.00668671
SPINK2	serine peptidase inhibitor, Kazal type 2 (acrosin-trypsin inhibitor) (SPINK2), mRNA [NM_021114]	-	hs|4q12	NM_021114	chr4:57676212-57676153	3.46	1.77578	0.00209545
STAU2	staufen, RNA binding protein, homolog 2 (Drosophila) (STAU2), transcript variant 1, mRNA [NM_001164380]	-	hs|8q21.11	NM_001164380	chr8:74332923-74332864	1.52	1.5217	0.0119907
STMN2	stathmin-like 2 (STMN2), transcript variant 2, mRNA [NM_007029]	+	hs|8q21.13	NM_007029	chr8:80577162-80577221	2.8	2.09525	0.048846
SUSD4	sushi domain containing 4 (SUSD4), transcript variant 1, mRNA [NM_017982]	-	hs|1q41	NM_001037175	chr1:223441938-223441879	1.94	2.39266	0.0345127
SVIP	small VCP/p97-interacting protein (SVIP), mRNA [NM_148893]	-	hs|11p14.3	NM_148893	chr11:22843736-22843677	2.34	1.55266	0.00928452
SYNE1	spectrin repeat containing, nuclear envelope 1 (SYNE1), transcript variant 1, mRNA [NM_182961]	-	hs|6q25.1	NM_182961	chr6:152443111-152443052	3.73	3.24238	0.00167043
SYNGR3	synaptogyrin 3 (SYNGR3), mRNA [NM_004209]	+	hs|16p13.3	NM_004209	chr16:2043586-2043645	1.33	2.20438	0.00746577
SYT1	synaptotagmin I (SYT1), transcript variant 1, mRNA [NM_005639]	+	hs|12q21.2	NM_005639	chr12:79843822-79843881	2.58	1.97007	0.010054
SYTL2	synaptotagmin-like 2 (SYTL2), transcript variant c, mRNA [NM_206927]	-	hs|11q14.1	NM_206927	chr11:85406136-85406077	2.9	3.04588	1.47505e-05
TESK2	testis-specific kinase 2 (TESK2), mRNA [NM_007170]	-	hs|1p34.1	NM_007170	chr1:45809893-45809834	1.37	1.93169	0.0369121
TGFBR3	transforming growth factor, beta receptor III (TGFBR3), transcript variant 1, mRNA [NM_003243]	-	hs|1p22.1	NM_003243	chr1:92148947-92148888	1.28	2.16584	0.0212002
TLL1	tolloid-like 1 (TLL1), transcript variant 1, mRNA [NM_012464]	+	hs|4q32.3	NM_012464	chr4:167024085-167024144	3.24	1.73362	0.018255
TMEM144	transmembrane protein 144 (TMEM144), mRNA [NM_018342]	+	hs|4q32.1	NM_018342	chr4:159176254-159176313	1.91	3.53854	0.0273651
TMEM229B	transmembrane protein 229B (TMEM229B), mRNA [NM_182526]	-	hs|14q24.1	NM_182526	chr14:67937042-67936983	1.42	1.84728	0.0185298
TMEM35	transmembrane protein 35 (TMEM35), mRNA [NM_021637]	+	hs|Xq22.1	NM_021637	chrX:100351230-100351289	2.7	1.69933	0.00178502
TMEM38B	transmembrane protein 38B (TMEM38B), mRNA [NM_018112]	+	hs|9q31.2	NM_018112	chr9:108510409-108510468	2.29	7.1029	0.00331536
TMSB4X	thymosin beta 4, X-linked (TMSB4X), mRNA [NM_021109]	+	hs|Xp22.2	NM_021109	chrX:12994394-12994453	3.07	7.88568	0.00289435
TPBG	trophoblast glycoprotein (TPBG), transcript variant 1, mRNA [NM_006670]	+	hs|6q14.1	NM_006670	chr6:83076061-83076120	1.61	22.4509	0.000379377
TSHZ3	teashirt zinc finger homeobox 3 (TSHZ3), mRNA [NM_020856]	-	hs|19q12	NM_020856	chr19:31765938-31765879	2.61	4.19242	1.4311e-05
TSPAN5	tetraspanin 5 (TSPAN5), mRNA [NM_005723]	-	hs|4q23	NM_005723	chr4:99393471-99393412	1.75	1.96291	0.000860153
TSPAN8	tetraspanin 8 (TSPAN8), mRNA [NM_004616]	-	hs|12q21.1	NM_004616	chr12:71526574-71526515	3.78	36.5675	5.79112e-05
TYRP1	tyrosinase-related protein 1 (TYRP1), mRNA [NM_000550]	+	hs|9p23	NM_000550	chr9:12709176-12709235	2.03	2.95338	0.0119562
UGT2B15	UDP glucuronosyltransferase 2 family, polypeptide B15 (UGT2B15), mRNA [NM_001076]	-	hs|4q13.2	NM_001076	chr4:69512817-69512758	6.9	1.99911	0.00059016
VAV3	vav 3 guanine nucleotide exchange factor (VAV3), transcript variant 1, mRNA [NM_006113]	-	hs|1p13.3	NM_006113	chr1:108113896-108113837	2.73	21.755	0.000255879
WDR49	WD repeat domain 49 [Source:HGNC Symbol;Acc:26587] [ENST00000453925]	-	hs|3q26.1	AK097556	chr3:167338277-167338218	3.07	1.81542	0.00110398
WDR72	WD repeat domain 72 (WDR72), mRNA [NM_182758]	-	hs|15q21.3	NM_182758	chr15:53806040-53805981	1.69	2.58793	0.0417051
WDR78	WD repeat domain 78 (WDR78), transcript variant 2, mRNA [NM_207014]	-	hs|1p31.3	NM_207014	chr1:67303277-67303266	1.77	1.65922	0.0098443
ZBTB20	zinc finger and BTB domain containing 20 (ZBTB20), transcript variant 3, mRNA [NM_001164343]	-	hs|3q13.31	NM_001164343	chr3:114592946-114592887	1.61	1.60473	0.0208481
ZBTB46	zinc finger and BTB domain containing 46 (ZBTB46), mRNA [NM_025224]	+	hs|Xq12	NM_001010888	chrX:64727707-64727766	2.91	2.64132	0.000291927
ZMAT1	zinc finger, matrin-type 1 (ZMAT1), transcript variant 1, mRNA [NM_001011657]	-	hs|Xq22.1	NM_001011657	chrX:101138913-101138854	2.13	2.60536	0.00480023
ZNF540	zinc finger protein 540 (ZNF540), transcript variant 2, mRNA [NM_152606]	+	hs|19q13.12	NM_152606	chr19:38104700-38104759	1.31	1.74036	0.0216647
ZSWIM5	zinc finger, SWIM-type containing 5 (ZSWIM5), mRNA [NM_020883]	-	hs|1p34.1	NM_020883	chr1:45482333-45482274	2.06	1.94748	0.0243102

## Sheet: Pattern 2. Up-Down
Supplementary file 1. Pattern 2. Genes up-regulated in LNCaP-DHT and down-regulated in LNCaP-Abl cells
Genes	Gene description	Chromosome strand	Chromosome localization	Accession Number	Genomic position	- DHT (FC)	LNCaP-Abl versus LNCaP (FC)	p value LNCaP-Abl versus LNCaP
ADAM2	ADAM metallopeptidase domain 2 (ADAM2), mRNA [NM_001464]	-	hs|8p11.22	NM_001464	chr8:39601324-39601265	2.32	0.394164	0.0184211
ADORA2A	adenosine A2a receptor (ADORA2A), mRNA [NM_000675]	+	hs|22q11.23	NM_000675	chr22:24837485-24837544	2.54	0.656665	0.00691927
AKR1C3	aldo-keto reductase family 1, member C3 (3-alpha hydroxysteroid dehydrogenase, type II) (AKR1C3), mRNA [NM_003739]	+	hs|10p15.1	NM_003739	chr10:5147789-5147848	2.93	0.203653	0.00706845
APLP1	amyloid beta (A4) precursor-like protein 1 (APLP1), transcript variant 2, mRNA [NM_005166]	+	hs|19q13.12	NM_005166	chr19:36367423-36367482	1.45	0.421575	0.00368297
ASZ1	ankyrin repeat, SAM and basic leucine zipper domain containing 1 (ASZ1), transcript variant 1, mRNA [NM_130768]	-	hs|7q31.2	NM_130768	chr7:117003701-117003642	3.31	0.223686	0.000515791
BCHE	butyrylcholinesterase (BCHE), mRNA [NM_000055]	-	hs|3q26.1	NM_000055	chr3:165490878-165490819	3.08	0.0227067	0.000149093
C16orf89	chromosome 16 open reading frame 89 (C16orf89), transcript variant 1, mRNA [NM_152459]	-	hs|16p13.3	NM_152459	chr16:5094253-5094194	2.92	0.549344	0.0476346
C2orf14	chromosome 2 open reading frame 14 (C2orf14), non-coding RNA [NR_023391]	+	hs|2q21.1	NR_023391	chr2:131443312-131443371	2.89	0.15364	0.00119898
CACNB3	calcium channel, voltage-dependent, beta 3 subunit (CACNB3), transcript variant 1, mRNA [NM_000725]	+	hs|12q13.12	NM_000725	chr12:49222321-49222380	1.56	0.601115	0.00147282
CBLN2	cerebellin 2 precursor (CBLN2), mRNA [NM_182511]	-	hs|18q22.3	NM_182511	chr18:70204192-70204133	2.82	0.316979	0.000140741
CCDC83	coiled-coil domain containing 83 (CCDC83), mRNA [NM_173556]	+	hs|11q14.2	NM_173556	chr11:85630730-85630789	2.72	0.280811	0.00036895
CD24	CD24 molecule (CD24), mRNA [NM_013230]	-	hs|Yq11.222	NM_013230	chrY:21152726-21152667	3.26	0.153456	0.000813724
CDH3	cadherin 3, type 1, P-cadherin (placental) (CDH3), mRNA [NM_001793]	+	hs|16q22.1	NM_001793	chr16:68732812-68732871	1.25	0.390237	0.0254863
CHST15	carbohydrate (N-acetylgalactosamine 4-sulfate 6-O) sulfotransferase 15 (CHST15), transcript variant 1, mRNA [NM_015892]	-	hs|10q26.13	NM_015892	chr10:125767360-125767301	1.52	0.597494	0.0438765
CLSTN3	calsyntenin 3 (CLSTN3), mRNA [NM_014718]	+	hs|12p13.31	NM_014718	chr12:7310251-7310559	1.95	0.445661	0.0199796
CTTNBP2	cortactin binding protein 2 (CTTNBP2), mRNA [NM_033427]	-	hs|7q31.2	NM_033427	chr7:117351142-117351083	1.91	0.417256	0.000823356
CYP1A1	cytochrome P450, family 1, subfamily A, polypeptide 1 (CYP1A1), mRNA [NM_000499]	-	hs|15q24.1	NM_000499	chr15:75012621-75012562	2.81	0.221328	0.00373742
DFNA5	deafness, autosomal dominant 5 (DFNA5), transcript variant 1, mRNA [NM_004403]	-	hs|7p15.3	NM_004403	chr7:24738673-24738614	1.83	0.191265	0.00370655
EPHA7	EPH receptor A7 (EPHA7), mRNA [NM_004440]	-	hs|6q16.1	NM_004440	chr6:93950539-93950480	2.38	0.215761	0.0145943
FRMD6	FERM domain containing 6 (FRMD6), transcript variant 1, mRNA [NM_001042481]	+	hs|14q22.1	NM_001042481	chr14:52196628-52196687	1.79	0.457638	0.0250384
GATS	GATS, stromal antigen 3 opposite strand (GATS), transcript variant 2, non-coding RNA [NR_028038]	-	hs|7q22.1	NR_028038	chr7:99806620-99806561	1.67	0.624497	0.00102451
GPC1	glypican 1 (GPC1), mRNA [NM_002081]	+	hs|2q37.3	NM_002081	chr2:241407118-241407177	1.19	0.575988	0.00157001
HOXC9	homeobox C9 (HOXC9), mRNA [NM_006897]	+	hs|12q13.13	NM_006897	chr12:54396612-54396671	2.46	0.21278	0.000254386
KIF3C	kinesin family member 3C (KIF3C), mRNA [NM_002254]	-	hs|2p23.3	NM_002254	chr2:26149514-26149455	2.05	0.657855	0.00883566
LAMB1	laminin, beta 1 (LAMB1), mRNA [NM_002291]	-	hs|7q31.1	NM_002291	chr7:107564470-107564411	2.06	0.60451	0.00595154
LOC100510697	PREDICTED: putative POM121-like protein 1-like (LOC100510697), mRNA [XM_003118465]	+	hs|5q13.2	XM_003118465	chr5:69826390-69826449	1.82	0.587039	0.0373866
LPPR2	lipid phosphate phosphatase-related protein type 2 (LPPR2), transcript variant 1, mRNA [NM_022737]	+	hs|19p13.2	NM_022737	chr19:11475760-11475819	1.44	0.642104	0.00791907
LUZP2	leucine zipper protein 2 (LUZP2), mRNA [NM_001009909]	+	hs|11p14.3	AY358386	chr11:24853474-24853533	1.74	0.354099	0.00122582
MAN1A1	mannosidase, alpha, class 1A, member 1 (MAN1A1), mRNA [NM_005907]	-	hs|6q22.31	NM_005907	chr6:119499347-119499288	3.71	0.138694	0.0245809
MAP1B	microtubule-associated protein 1B (MAP1B), mRNA [NM_005909]	+	hs|5q13.2	NM_005909	chr5:71504756-71504815	1.61	0.313618	0.0113907
MBOAT1	membrane bound O-acyltransferase domain containing 1 (MBOAT1), mRNA [NM_001080480]	-	hs|6p22.3	NM_001080480	chr6:20101206-20101147	1.94	0.513355	0.00497976
MDK	midkine (neurite growth-promoting factor 2) (MDK), transcript variant 1, mRNA [NM_001012334]	+	hs|11p11.2	NM_001012334	chr11:46405231-46405290	3.22	0.461805	0.0357674
MVP	major vault protein (MVP), transcript variant 1, mRNA [NM_017458]	+	hs|16p11.2	NM_017458	chr16:29859281-29859340	1.67	0.638338	0.0298679
NAP1L3	nucleosome assembly protein 1-like 3 (NAP1L3), mRNA [NM_004538]	-	hs|Xq21.32	NM_004538	chrX:92926556-92926497	1.76	0.556526	0.0286358
NXN	nucleoredoxin (NXN), transcript variant 1, mRNA [NM_022463]	-	hs|17p13.3	NM_022463	chr17:703653-703594	1.52	0.445472	0.00757207
OPTN	optineurin (OPTN), transcript variant 1, mRNA [NM_001008211]	+	hs|10p13	NM_001008211	chr10:13180217-13180276	2.57	0.631831	0.0267994
ORAI3	ORAI calcium release-activated calcium modulator 3 (ORAI3), mRNA [NM_152288]	+	hs|16p11.2	NM_152288	chr16:30965489-30965548	2.04	0.645156	0.019556
PCDHB10	protocadherin beta 10 (PCDHB10), mRNA [NM_018930]	+	hs|5q31.3	NM_018930	chr5:140574844-140574903	3.83	0.373854	0.00596191
PCDHB11	protocadherin beta 11 (PCDHB11), mRNA [NM_018931]	+	hs|5q31.3	NM_018931	chr5:140581576-140581635	2.11	0.518467	0.0144009
PCDHB14	protocadherin beta 14 (PCDHB14), mRNA [NM_018934]	+	hs|5q31.3	NM_018934	chr5:140605528-140605587	2.84	0.37477	0.00525243
PCDHB18	protocadherin beta 18 pseudogene (PCDHB18), non-coding RNA [NR_001281]	+	hs|5q31.3	NR_001281	chr5:140616753-140616812	3.18	0.402585	0.00656186
PCDHB5	protocadherin beta 5 (PCDHB5), mRNA [NM_015669]	+	hs|5q31.3	NM_015669	chr5:140517455-140517514	1.36	0.0456476	0.000332158
PEBP4	phosphatidylethanolamine-binding protein 4 (PEBP4), mRNA [NM_144962]	-	hs|8p21.3	NM_144962	chr8:22570843-22570784	1.72	0.464208	0.0003157
ProSAPiP1	ProSAPiP1 protein (ProSAPiP1), mRNA [NM_014731]	-	hs|20p13	NM_014731	chr20:3143868-3143809	1.5	0.547901	0.0228694
RBP5	retinol binding protein 5, cellular (RBP5), mRNA [NM_031491]	-	hs|12p13.31	NM_031491	chr12:7280932-7280873	1.78	0.526762	0.0207998
SCN4B	sodium channel, voltage-gated, type IV, beta (SCN4B), transcript variant 1, mRNA [NM_174934]	-	hs|11q23.3	NM_174934	chr11:118004356-118004297	1.61	0.569692	0.00112525
SLC16A2	solute carrier family 16, member 2 (monocarboxylic acid transporter 8) (SLC16A2), mRNA [NM_006517]	+	hs|Xq13.2	NM_006517	chrX:73753514-73753573	1.56	0.613864	0.00882981
SLITRK3	SLIT and NTRK-like family, member 3 (SLITRK3), mRNA [NM_014926]	-	hs|3q26.1	NM_014926	chr3:164904711-164904652	3.04	0.197699	0.000339611
STXBP5L	syntaxin binding protein 5-like (STXBP5L), mRNA [NM_014980]	+	hs|3q13.33	NM_014980	chr3:120628554-120628613	1.99	0.499174	0.0054174
SUSD2	sushi domain containing 2 (SUSD2), mRNA [NM_019601]	+	hs|22q11.23	NM_019601	chr22:24584978-24585037	3.03	0.634156	0.0167595
TIMP2	TIMP metallopeptidase inhibitor 2 (TIMP2), mRNA [NM_003255]	-	hs|17q25.3	NM_003255	chr17:76849122-76849063	2	0.422733	0.00848534
TMEM59L	transmembrane protein 59-like (TMEM59L), mRNA [NM_012109]	+	hs|19p13.11	NM_012109	chr19:18731602-18731661	2.22	0.37306	0.00126786
TMSB10	thymosin beta 10 (TMSB10), mRNA [NM_021103]	+	hs|2p11.2	NM_021103	chr2:85132798-85133141	1.89	0.357194	0.0137635
TNFRSF19	tumor necrosis factor receptor superfamily, member 19 [Source:HGNC Symbol;Acc:11915] [ENST00000464735]	+	hs|13q12.12	BC035796	chr13:24168423-24168482	1.71	0.496568	0.00276476
TUBB6	tubulin, beta 6 (TUBB6), mRNA [NM_032525]	+	hs|18p11.21	NM_032525	chr18:12326476-12326535	1.53	0.499709	0.00589311
VANGL2	vang-like 2 (van gogh, Drosophila) (VANGL2), mRNA [NM_020335]	+	hs|1q23.2	NM_020335	chr1:160398186-160398245	1.94	0.343326	0.00176792
VCX2	variable charge, X-linked 2 (VCX2), mRNA [NM_016378]	-	hs|Xp22.31	NM_016378	chrX:8138605-8138354	1.35	0.530988	0.0409728

## Sheet: Pattern 3. Up during NED
Supplementary file 1. Pattern 3: Genes upregulated in LNCaP-DHT
Genes	Gene description	Chromosome strand	Chromosome localization	Accession Number	Genomic position	- DHT (FC)	LNCaP-Abl versus LNCaP (FC)	p value LNCaP-Abl versus LNCaP
2013-03-10	membrane-associated ring finger (C3HC4) 10 (MARCH10), transcript variant 1, mRNA [NM_152598]	-	hs|17q23.2	NM_152598	chr17:60778969-60778910	2.77	1.21518	0.0856862
ABCA1	ATP-binding cassette, sub-family A (ABC1), member 1 (ABCA1), mRNA [NM_005502]	-	hs|9q31.1	NM_005502	chr9:107543763-107543704	3.69	1.42361	0.0419582
ABCC11	ATP-binding cassette, sub-family C (CFTR/MRP), member 11 (ABCC11), transcript variant 2, mRNA [NM_033151]	-	hs|16q12.1	NM_033151	chr16:48201112-48201053	1.39	1.22625	0.47007
ABCC8	ATP-binding cassette, sub-family C (CFTR/MRP), member 8 (ABCC8), mRNA [NM_000352]	-	hs|11p15.1	NM_000352	chr11:17414661-17414602	2.83	1.29381	0.0853147
ABCG1	ATP-binding cassette, sub-family G (WHITE), member 1 (ABCG1), transcript variant 5, mRNA [NM_207627]	+	hs|21q22.3	NM_207627	chr21:43716784-43716843	2.04	0.817108	0.128049
ABHD15	abhydrolase domain containing 15 (ABHD15), mRNA [NM_198147]	-	hs|17q11.2	NM_198147	chr17:27888454-27888395	1.23	0.708944	0.0025997
ABTB1	ankyrin repeat and BTB (POZ) domain containing 1 (ABTB1), transcript variant 1, mRNA [NM_032548]	+	hs|3q21.3	NM_032548	chr3:127399692-127399751	1.26	1.07588	0.571231
ACACB	acetyl-CoA carboxylase beta [Source:HGNC Symbol;Acc:85] [ENST00000543201]	+	hs|12q24.11	AK302469	chr12:109697893-109697952	1.65	1.23585	0.0213826
ACPP	acid phosphatase, prostate (ACPP), transcript variant 1, mRNA [NM_001099]	+	hs|3q22.1	NM_001099	chr3:132077343-132077402	2.34	1.49178	0.0974482
ADAM20	ADAM metallopeptidase domain 20 (ADAM20), mRNA [NM_003814]	-	hs|14q24.2	NM_003814	chr14:70989433-70989374	1.28	1.19707	0.347354
AEBP1	AE binding protein 1 (AEBP1), mRNA [NM_001129]	+	hs|7p13	NM_001129	chr7:44153822-44153881	1.57	1.31771	0.105478
AHNAK	AHNAK nucleoprotein (AHNAK), transcript variant 1, mRNA [NM_001620]	-	hs|11q12.3	NM_001620	chr11:62283459-62283400	1.42	1.16526	0.499765
AICDA	activation-induced cytidine deaminase (AICDA), mRNA [NM_020661]	-	hs|12p13.31	NM_020661	chr12:8755209-8755150	2.21	1.37286	0.123696
AKR1C1	aldo-keto reductase family 1, member C1 (dihydrodiol dehydrogenase 1; 20-alpha (3-alpha)-hydroxysteroid dehydrogenase) (AKR1C1), mRNA [NM_001353]	+	hs|10p15.1	NM_001353	chr10:5019910-5019969	1.53	1.2619	0.272154
AMIGO3	adhesion molecule with Ig-like domain 3 (AMIGO3), mRNA [NM_198722]	-	hs|3p21.31	NM_198722	chr3:49755052-49754993	1.89	1.18894	0.0382611
AMZ2P1	archaelysin family metallopeptidase 2 pseudogene 1 (AMZ2P1), non-coding RNA [NR_026903]	-	hs|17q24.1	NR_026903	chr17:62963007-62962948	4.72	1.27291	0.428318
ANK3	ankyrin 3, node of Ranvier (ankyrin G) (ANK3), transcript variant 1, mRNA [NM_020987]	-	hs|10q21.2	NM_001149	chr10:61843293-61842480	1.43	1.12156	0.543128
ANO10	anoctamin 10 (ANO10), transcript variant 2, mRNA [NM_001204831]	-	hs|3p22.1	NM_001204831	chr3:43407920-43407861	1.37	1.46204	0.00248753
ANO2	anoctamin 2 (ANO2), mRNA [NM_020373]	-	hs|12p13.31	NM_020373	chr12:5671939-5671880	1.86	0.950449	0.817475
ANTXR1	anthrax toxin receptor 1 (ANTXR1), transcript variant 1, mRNA [NM_032208]	+	hs|2p13.3	NM_053034	chr2:69302724-69302783	2.65	1.4363	0.00445549
APBA1	amyloid beta (A4) precursor protein-binding, family A, member 1 (APBA1), mRNA [NM_001163]	-	hs|9q21.11	NM_001163	chr9:72042509-72042450	1.5	1.09991	0.450875
APOBEC3C	apolipoprotein B mRNA editing enzyme, catalytic polypeptide-like 3C (APOBEC3C), mRNA [NM_014508]	+	hs|22q13.1	NM_014508	chr22:39414287-39414346	1.76	1.25268	0.276722
ARHGAP20	Rho GTPase activating protein 20 (ARHGAP20), mRNA [NM_020809]	-	hs|11q23.1	NM_020809	chr11:110448123-110448064	1.46	1.09288	0.0260769
ARHGAP27	Rho GTPase activating protein 27 (ARHGAP27), transcript variant 1, mRNA [NM_199282]	-	hs|17q21.31	NM_199282	chr17:43471360-43471301	1.39	0.801165	0.0393134
ARHGAP32	Rho GTPase activating protein 32 (ARHGAP32), transcript variant 2, mRNA [NM_014715]	-	hs|11q24.3	NM_014715	chr11:128857967-128856554	1.47	1.41447	0.282712
ARL15	ADP-ribosylation factor-like 15 (ARL15), mRNA [NM_019087]	-	hs|5q11.2	NM_019087	chr5:53181118-53181059	1.72	1.14691	0.553708
ARRDC3	arrestin domain containing 3 (ARRDC3), mRNA [NM_020801]	-	hs|5q14.3	NM_020801	chr5:90664749-90664690	2.4	0.886209	0.789831
ATP2B1	ATPase, Ca++ transporting, plasma membrane 1 (ATP2B1), transcript variant 2, mRNA [NM_001682]	-	hs|12q21.33	NM_001682	chr12:89993004-89992945	1.68	1.02772	0.975306
B3GALT4	UDP-Gal:betaGlcNAc beta 1,3-galactosyltransferase, polypeptide 4 (B3GALT4), mRNA [NM_003782]	+	hs|6p21.32	NM_003782	chr6:33246543-33246603	2.04	1.20441	0.245016
BANK1	B-cell scaffold protein with ankyrin repeats 1 (BANK1), transcript variant 1, mRNA [NM_017935]	+	hs|4q24	NM_017935	chr4:102995573-102995632	1.73	0.847417	0.171496
BARX1	BARX homeobox 1 (BARX1), mRNA [NM_021570]	-	hs|9q22.32	NM_021570	chr9:96714346-96714287	1.54	0.982917	0.954796
BCO2	beta-carotene oxygenase 2 (BCO2), transcript variant 1, mRNA [NM_031938]	+	hs|11q23.1	NM_031938	chr11:112088707-112088766	1.35	1.18085	0.320289
BDH2	3-hydroxybutyrate dehydrogenase, type 2 (BDH2), mRNA [NM_020139]	-	hs|4q24	NM_020139	chr4:103999099-103999040	4.03	1.09862	0.649962
BDNF	brain-derived neurotrophic factor (BDNF), transcript variant 1, mRNA [NM_170735]	-	hs|11p14.1	NM_170735	chr11:27679959-27679900	3.28	1.38294	0.0398709
BEND5	BEN domain containing 5 (BEND5), mRNA [NM_024603]	-	hs|1p33	NM_024603	chr1:49201921-49193667	5.59	1.1545	0.283785
BEND6	BEN domain containing 6 (BEND6), mRNA [NM_152731]	+	hs|6p12.1	NM_152731	chr6:56857293-56857352	1.48	1.23379	0.1315
BHLHE41	basic helix-loop-helix family, member e41 (BHLHE41), mRNA [NM_030762]	-	hs|12p12.1	NM_030762	chr12:26273691-26273632	2.81	1.3336	0.0768416
BMF	Bcl2 modifying factor (BMF), transcript variant 1, mRNA [NM_001003940]	-	hs|15q15.1	NM_001003940	chr15:40380509-40380450	1.94	0.926716	0.513491
BTD	biotinidase (BTD), mRNA [NM_000060]	+	hs|3p25.1	NM_000060	chr3:15686430-15686489	1.7	1.25968	0.424898
C10orf114	chromosome 10 open reading frame 114 (C10orf114), mRNA [NM_001010911]	-	hs|10p12.31	NM_001010911	chr10:21783485-21783426	1.27	1.10049	0.567815
C11orf1	chromosome 11 open reading frame 1 [Source:HGNC Symbol;Acc:1163] [ENST00000260276]	+	hs|11q23.1	AK027152	chr11:111755528-111755587	2.41	1.07103	0.422848
C11orf95	chromosome 11 open reading frame 95 (C11orf95), mRNA [NM_001144936]	-	hs|11q13.1	NM_001144936	chr11:63527824-63527765	1.38	0.838406	0.360534
C12orf69	chromosome 12 open reading frame 69 (C12orf69), mRNA [NM_001013698]	-	hs|12p12.3	NM_001013698	chr12:14957712-14957653	3.49	1.07527	0.793237
C15orf5	chromosome 15 open reading frame 5 (C15orf5), non-coding RNA [NR_026813]	-	hs|15q24.3	NR_026813	chr15:77516360-77516301	1.77	1.1317	0.557869
C16orf45	chromosome 16 open reading frame 45 (C16orf45), transcript variant 1, mRNA [NM_033201]	+	hs|16p13.11	NM_033201	chr16:15681608-15681667	2.6	1.21383	0.461992
C17orf63	chromosome 17 open reading frame 63 (C17orf63), transcript variant 2, mRNA [NM_018182]	-	hs|17q11.2	NM_018182	chr17:27083841-27083782	1.39	0.82219	0.55344
C17orf72	chromosome 17 open reading frame 72 (C17orf72), transcript variant 2, mRNA [NM_001164257]	+	hs|17q23.3	NM_001164257	chr17:62080413-62080472	1.56	0.965596	0.894537
C17orf78	chromosome 17 open reading frame 78 (C17orf78), mRNA [NM_173625]	+	hs|17q12	NM_173625	chr17:35749525-35749584	4.66	1.26876	0.250521
C18orf34	chromosome 18 open reading frame 34 (C18orf34), transcript variant 1, mRNA [NM_001105528]	-	hs|18q12.1	NM_001105528	chr18:30795574-30795515	3.37	1.2264	0.163262
C1orf145	chromosome 1 open reading frame 145, mRNA (cDNA clone IMAGE:5204063). [BC027909]	-	hs|1q42.13	BC027909	chr1:228391363-228391304	1.74	1.32258	0.0516077
C1orf220	chromosome 1 open reading frame 220 (C1orf220), non-coding RNA [NR_033186]	+	hs|1q25.2	NR_033186	chr1:178517965-178518024	2.24	1.43683	0.00809398
C1QTNF3	C1q and tumor necrosis factor related protein 3 (C1QTNF3), transcript variant 2, mRNA [NM_181435]	-	hs|5p13.2	NM_181435	chr5:34020663-34020604	3.41	0.730645	0.0490059
C1QTNF6	C1q and tumor necrosis factor related protein 6 (C1QTNF6), transcript variant 1, mRNA [NM_031910]	-	hs|22q12.3	NM_031910	chr22:37576349-37576290	1.58	1.21019	0.2497
C1R	complement component 1, r subcomponent (C1R), mRNA [NM_001733]	-	hs|12p13.31	NM_001733	chr12:7187895-7187836	3.01	1.31868	0.0714756
C20orf195	chromosome 20 open reading frame 195 (C20orf195), mRNA [NM_024059]	+	hs|20q13.33	NM_024059	chr20:62187956-62188015	1.46	0.963951	0.312965
C20orf54	chromosome 20 open reading frame 54 (C20orf54), mRNA [NM_033409]	-	hs|20p13	NM_033409	chr20:741069-741010	1.52	1.24713	0.25492
C2orf54	chromosome 2 open reading frame 54 (C2orf54), transcript variant 2, mRNA [NM_024861]	-	hs|2q37.3	NM_024861	chr2:241826137-241826078	4.12	0.86984	0.297133
C2orf71	chromosome 2 open reading frame 71 (C2orf71), mRNA [NM_001029883]	-	hs|2p23.2	NM_001029883	chr2:29284637-29284578	4.86	1.41026	0.113367
C5orf30	chromosome 5 open reading frame 30 (C5orf30), mRNA [NM_033211]	+	hs|5q21.1	NM_033211	chr5:102613812-102613871	1.74	1.34802	0.108147
C7orf41	chromosome 7 open reading frame 41 (C7orf41), mRNA [NM_152793]	+	hs|7p14.3	NM_152793	chr7:30202311-30202370	1.42	1.29902	0.16147
C7orf63	chromosome 7 open reading frame 63 (C7orf63), transcript variant 1, mRNA [NM_001039706]	+	hs|7q21.13	NM_001039706	chr7:89929286-89929345	1.64	1.1251	0.49798
C8orf47	chromosome 8 open reading frame 47 (C8orf47), transcript variant 1, mRNA [NM_173549]	+	hs|8q22.2	NM_173549	chr8:99105657-99105716	5.1	1.3155	0.0680289
C9orf125	chromosome 9 open reading frame 125 (C9orf125), mRNA [NM_032342]	-	hs|9q31.1	NM_032342	chr9:104237694-104237635	4.22	1.17815	0.528839
C9orf130	chromosome 9 open reading frame 130 (C9orf130), transcript variant 1, non-coding RNA [NR_023390]	-	hs|9q22.32	NR_023390	chr9:98568545-98568486	1.37	1.26818	0.121006
C9orf150	chromosome 9 open reading frame 150 (C9orf150), mRNA [NM_203403]	+	hs|9p23	NM_203403	chr9:12822833-12822892	5.1	1.01772	0.925843
CA12	carbonic anhydrase XII (CA12), transcript variant 1, mRNA [NM_001218]	-	hs|15q22.2	NM_001218	chr15:63616558-63616499	1.82	0.872967	0.322275
CACNA1C	calcium channel, voltage-dependent, L type, alpha 1C subunit (CACNA1C), transcript variant 1, mRNA [NM_199460]	+	hs|12p13.33	NM_199460	chr12:2801250-2801309	2.83	1.47917	0.00532777
CACNA1G	calcium channel, voltage-dependent, T type, alpha 1G subunit (CACNA1G), transcript variant 1, mRNA [NM_018896]	+	hs|17q21.33	NM_018896	chr17:48704244-48704303	3.48	1.29715	0.236956
CADM2	cell adhesion molecule 2 (CADM2), transcript variant 1, mRNA [NM_001167674]	+	hs|3p12.1	NM_001167674	chr3:86115873-86115932	2.41	1.20451	0.00434932
CAPS2	calcyphosine 2 (CAPS2), mRNA [NM_032606]	-	hs|12q21.1	NM_032606	chr12:75669900-75669841	1.42	1.05544	0.449407
CCDC69	coiled-coil domain containing 69 (CCDC69), mRNA [NM_015621]	-	hs|5q33.1	NM_015621	chr5:150561538-150561479	2.36	0.972806	0.766593
CCNJL	cyclin J-like (CCNJL), mRNA [NM_024565]	-	hs|5q33.3	NM_024565	chr5:159679117-159679058	2.28	0.751724	0.423165
CD99P1	CD99 molecule pseudogene 1 (CD99P1), transcript variant 2, non-coding RNA [NR_033381]	+	hs|Yp11.31	NR_033381	chrY:2506086-2506145	2.24	1.17463	0.413077
CDC42EP3	CDC42 effector protein (Rho GTPase binding) 3 (CDC42EP3), mRNA [NM_006449]	-	hs|2p22.2	NM_006449	chr2:37870802-37870743	2.61	1.01322	0.802695
CDH18	cadherin 18, type 2 (CDH18), transcript variant 1, mRNA [NM_004934]	-	hs|5p14.3	NM_004934	chr5:19473231-19473172	3.91	0.834953	0.521012
CDK17	cyclin-dependent kinase 17 (CDK17), transcript variant 2, mRNA [NM_001170464]	-	hs|12q23.1	NM_001170464	chr12:96672224-96672165	1.88	1.36855	0.49161
CDKN2B	cyclin-dependent kinase inhibitor 2B (p15, inhibits CDK4) (CDKN2B), transcript variant 1, mRNA [NM_004936]	-	hs|9p21.3	NM_004936	chr9:22009038-22008979	2.34	1.40899	0.368795
CERCAM	cerebral endothelial cell adhesion molecule (CERCAM), mRNA [NM_016174]	+	hs|9q34.11	NM_016174	chr9:131199564-131199623	2.15	1.25884	0.0949904
CFHR4	complement factor H-related 4 (CFHR4), transcript variant 3, mRNA [NM_006684]	+	hs|1q31.3	NM_006684	chr1:196884181-196884240	1.45	1.48489	0.0106698
CHD6	chromodomain helicase DNA binding protein 6 (CHD6), mRNA [NM_032221]	-	hs|20q12	NM_032221	chr20:40068700-40068641	1.28	1.23154	0.429504
CHGA	chromogranin A (parathyroid secretory protein 1) (CHGA), mRNA [NM_001275]	+	hs|14q32.12	NM_001275	chr14:93401545-93401604	1.74	1.3854	0.0526128
CHRD	chordin (CHRD), mRNA [NM_003741]	+	hs|3q27.1	NM_003741	chr3:184107493-184107552	1.38	1.02416	0.863424
CHRNA3	cholinergic receptor, nicotinic, alpha 3 (CHRNA3), transcript variant 2, mRNA [NM_001166694]	-	hs|15q25.1	NM_001166694	chr15:78893655-78893596	2.08	1.43048	0.0629594
CITED2	Cbp/p300-interacting transactivator, with Glu/Asp-rich carboxy-terminal domain, 2 (CITED2), transcript variant 1, mRNA [NM_006079]	-	hs|6q24.1	NM_006079	chr6:139694671-139694612	1.98	1.14965	0.685342
CLIP2	CAP-GLY domain containing linker protein 2 (CLIP2), transcript variant 1, mRNA [NM_003388]	+	hs|7q11.23	NM_003388	chr7:73819943-73820002	1.28	0.919716	0.369247
CLUL1	clusterin-like 1 (retinal) (CLUL1), transcript variant 1, mRNA [NM_014410]	+	hs|18p11.32	NM_014410	chr18:650179-650238	2.2	1.11779	0.0400487
CMTM3	CKLF-like MARVEL transmembrane domain containing 3 (CMTM3), transcript variant 1, mRNA [NM_144601]	+	hs|16q21	NM_144601	chr16:66647556-66647615	1.31	1.28841	0.0288281
CNBD1	cyclic nucleotide binding domain containing 1 (CNBD1), mRNA [NM_173538]	+	hs|8q21.3	NM_173538	chr8:88298829-88298888	1.3	0.753442	0.242996
COBL	cordon-bleu homolog (mouse) (COBL), mRNA [NM_015198]	-	hs|7p12.1	NM_015198	chr7:51085038-51084979	2.14	0.832992	0.52619
COLQ	collagen-like tail subunit (single strand of homotrimer) of asymmetric acetylcholinesterase (COLQ), transcript variant II, mRNA [NM_080538]	-	hs|3p25.1	NM_080538	chr3:15492044-15491985	2.48	1.13784	0.470503
COMP	cartilage oligomeric matrix protein (COMP), mRNA [NM_000095]	-	hs|19p13.11	NM_000095	chr19:18893877-18893726	1.84	0.766571	0.157714
CPAMD8	C3 and PZP-like, alpha-2-macroglobulin domain containing 8 (CPAMD8), mRNA [NM_015692]	-	hs|19p13.11	NM_015692	chr19:17003871-17003812	1.73	1.08095	0.248221
CPE	carboxypeptidase E (CPE), mRNA [NM_001873]	+	hs|4q32.3	NM_001873	chr4:166419232-166419291	1.38	1.19917	0.656417
CRABP1	cellular retinoic acid binding protein 1 (CRABP1), mRNA [NM_004378]	+	hs|15q25.1	NM_004378	chr15:78640508-78640567	2.31	1.00837	0.96875
CRYM	crystallin, mu (CRYM), transcript variant 1, mRNA [NM_001888]	-	hs|16p12.2	NM_001888	chr16:21270022-21269963	1.95	0.922991	0.682282
CSMD1	CUB and Sushi multiple domains 1 (CSMD1), mRNA [NM_033225]	-	hs|8p23.2	AK126936	chr8:2984996-2984937	2.02	1.07899	0.307554
CXorf36	chromosome X open reading frame 36 (CXorf36), transcript variant 1, mRNA [NM_176819]	-	hs|Xp11.3	NM_176819	chrX:45008078-45008019	2.36	1.34227	0.080218
CYBASC3	cytochrome b, ascorbate dependent 3 (CYBASC3), transcript variant 2, mRNA [NM_153611]	-	hs|11q12.2	NM_153611	chr11:61117197-61117138	1.6	1.37226	0.103715
CYP4Z1	cytochrome P450, family 4, subfamily Z, polypeptide 1 (CYP4Z1), mRNA [NM_178134]	+	hs|1p33	NM_178134	chr1:47583883-47583942	2.31	1.24153	0.119153
D4S234E	DNA segment on chromosome 4 (unique) 234 expressed sequence (D4S234E), transcript variant 1, mRNA [NM_014392]	+	hs|4p16.3	NM_014392	chr4:4420708-4420767	3.98	0.761209	0.0741598
DCDC2	doublecortin domain containing 2 (DCDC2), transcript variant 1, mRNA [NM_016356]	-	hs|6p22.3	NM_016356	chr6:24172239-24172180	5.96	1.04881	0.39665
DDAH2	dimethylarginine dimethylaminohydrolase 2 (DDAH2), mRNA [NM_013974]	-	hs|6p21.33	NM_013974	chr6:31694977-31694918	1.82	0.820638	0.0314846
DDC	dopa decarboxylase (aromatic L-amino acid decarboxylase) (DDC), transcript variant 2, mRNA [NM_000790]	-	hs|7p12.1	NM_000790	chr7:50526229-50526170	2.56	0.844224	0.533554
DDIT4L	DNA-damage-inducible transcript 4-like (DDIT4L), mRNA [NM_145244]	-	hs|4q24	BC013592	chr4:101107295-101107236	3.13	1.09246	0.574253
DDR1	discoidin domain receptor tyrosine kinase 1 (DDR1), transcript variant 2, mRNA [NM_013993]	+	hs|6p21.33	NM_013993	chr6:30867378-30867436	1.34	1.21154	0.194405
DDX58	DEAD (Asp-Glu-Ala-Asp) box polypeptide 58 (DDX58), mRNA [NM_014314]	-	hs|9p21.1	NM_014314	chr9:32455787-32455728	1.52	0.707645	0.000206007
DEFB126	defensin, beta 126 (DEFB126), mRNA [NM_030931]	+	hs|20p13	NM_030931	chr20:123319-126106	2.93	1.38985	0.154327
DGCR9	DiGeorge syndrome critical region gene 9 (DGCR9), non-coding RNA [NR_024159]	+	hs|22q11.21	NR_024159	chr22:19007644-19007703	2.71	1.35279	0.117555
DISC1	disrupted in schizophrenia 1 (DISC1), transcript variant L, mRNA [NM_018662]	+	hs|1q42.2	NM_018662	chr1:232176696-232176755	2.54	1.35008	0.0668664
DLG2	discs, large homolog 2 (Drosophila) (DLG2), transcript variant 2, mRNA [NM_001364]	-	hs|11q14.1	NM_001364	chr11:83166496-83166437	2.32	1.36833	0.0276248
DMKN	dermokine (DMKN), transcript variant 1, mRNA [NM_001035516]	-	hs|19q13.12	NM_001035516	chr19:35988194-35988135	3.43	1.07739	0.678507
DMRTC1	DMRT-like family C1 (DMRTC1), mRNA [NM_033053]	+	hs|Xq13.2	NM_033053	chrX:72068488-72068547	4.83	1.31026	0.0148902
DOK4	docking protein 4 (DOK4), mRNA [NM_018110]	-	hs|16q21	NM_018110	chr16:57506193-57506134	1.62	0.949252	0.367434
DPYSL2	dihydropyrimidinase-like 2 (DPYSL2), transcript variant 2, mRNA [NM_001386]	+	hs|8p21.2	NM_001386	chr8:26515178-26515237	2.38	0.828643	0.733047
DUSP19	dual specificity phosphatase 19 (DUSP19), transcript variant 1, mRNA [NM_080876]	+	hs|2q32.1	NM_080876	chr2:183960379-183960439	2.28	1.21581	0.0595615
DZIP1L	DAZ interacting protein 1-like (DZIP1L), transcript variant 1, mRNA [NM_173543]	-	hs|3q22.3	NM_173543	chr3:137780951-137780892	2.38	1.09707	0.653141
EBF3	early B-cell factor 3 (EBF3), mRNA [NM_001005463]	-	hs|10q26.3	NM_001005463	chr10:131633847-131633788	2.16	1.32059	0.0360609
EBF4	early B-cell factor 4 (EBF4), mRNA [NM_001110514]	+	hs|20p13	NM_001110514	chr20:2740322-2740381	1.39	1.20126	0.253477
ECE2	endothelin converting enzyme 2 (ECE2), transcript variant 1, mRNA [NM_014693]	+	hs|3q27.1	NM_014693	chr3:184010623-184010682	3.76	1.22564	0.221404
EDN2	endothelin 2 (EDN2), mRNA [NM_001956]	-	hs|1p34.2	NM_001956	chr1:41944515-41944456	2.19	0.965618	0.643692
EFHD1	EF-hand domain family, member D1 (EFHD1), transcript variant 1, mRNA [NM_025202]	+	hs|2q37.1	NM_025202	chr2:233547145-233547204	1.65	1.48889	0.0219642
EFNB3	ephrin-B3 (EFNB3), mRNA [NM_001406]	+	hs|17p13.1	NM_001406	chr17:7614123-7614182	2	0.782313	0.231754
EFR3B	EFR3 homolog B (S. cerevisiae) (EFR3B), mRNA [NM_014971]	+	hs|2p23.3	NM_014971	chr2:25381946-25382004	2.1	1.1964	0.24857
EMCN	endomucin (EMCN), transcript variant 1, mRNA [NM_016242]	-	hs|4q24	NM_016242	chr4:101319215-101319156	3.46	1.18159	0.274524
EMID1	EMI domain containing 1 (EMID1), mRNA [NM_133455]	+	hs|22q12.2	NM_133455	chr22:29655165-29655224	2.75	1.12881	0.564282
EML5	echinoderm microtubule associated protein like 5 (EML5), mRNA [NM_183387]	-	hs|14q31.3	NM_183387	chr14:89091442-89091383	3.15	1.1172	0.04394
EPB41L1	erythrocyte membrane protein band 4.1-like 1 (EPB41L1), transcript variant 1, mRNA [NM_012156]	+	hs|20q11.23	NM_012156	chr20:34818126-34818185	1.33	1.02413	0.935209
EPB41L4B	erythrocyte membrane protein band 4.1 like 4B (EPB41L4B), transcript variant 2, mRNA [NM_019114]	-	hs|9q31.3	NM_019114	chr9:111934899-111934840	2.51	1.26154	0.0848083
EPHB6	EPH receptor B6 (EPHB6), mRNA [NM_004445]	+	hs|7q34	NM_004445	chr7:142568377-142568436	1.48	1.02958	0.631726
ETNK2	ethanolamine kinase 2 (ETNK2), mRNA [NM_018208]	-	hs|1q32.1	NM_018208	chr1:204103663-204101346	2.29	1.03073	0.875617
EXD3	exonuclease 3'-5' domain containing 3 (EXD3), mRNA [NM_017820]	-	hs|9q34.3	NM_017820	chr9:140218178-140204095	1.36	1.37108	0.0198771
EXTL1	exostoses (multiple)-like 1 (EXTL1), mRNA [NM_004455]	+	hs|1p36.11	NM_004455	chr1:26362746-26362805	1.48	0.793481	0.33782
F2R	coagulation factor II (thrombin) receptor (F2R), mRNA [NM_001992]	+	hs|5q13.3	NM_001992	chr5:76030669-76030728	1.55	0.953104	0.804202
FAM110C	family with sequence similarity 110, member C (FAM110C), mRNA [NM_001077710]	-	hs|2p25.3	NM_001077710	chr2:38915-38856	1.49	1.01239	0.981561
FAM135A	family with sequence similarity 135, member A (FAM135A), transcript variant 2, mRNA [NM_020819]	+	hs|6q13	NM_020819	chr6:71269898-71269957	1.76	1.34713	0.439306
FAM155A	family with sequence similarity 155, member A (FAM155A), mRNA [NM_001080396]	-	hs|13q33.3	NM_001080396	chr13:107822431-107822372	2.41	1.44512	0.00922142
FAM189A1	family with sequence similarity 189, member A1 (FAM189A1), mRNA [NM_015307]	-	hs|15q13.1	NM_015307	chr15:29412755-29412696	1.28	0.672209	0.0185604
FAM198B	family with sequence similarity 198, member B (FAM198B), transcript variant 2, mRNA [NM_016613]	-	hs|4q32.1	NM_016613	chr4:159046215-159046156	1.91	0.822338	0.819841
FAM19A2	family with sequence similarity 19 (chemokine (C-C motif)-like), member A2 (FAM19A2), mRNA [NM_178539]	-	hs|12q14.1	NM_178539	chr12:62102619-62102560	1.9	0.918379	0.383385
FAM43B	family with sequence similarity 43, member B (FAM43B), mRNA [NM_207334]	+	hs|1p36.12	NM_207334	chr1:20881440-20881499	2.47	1.21235	0.0670481
FBP1	fructose-1,6-bisphosphatase 1 (FBP1), transcript variant 1, mRNA [NM_000507]	-	hs|9q22.32	NM_000507	chr9:97365485-97365426	1.52	1.23716	0.214773
FBXL7	F-box and leucine-rich repeat protein 7 (FBXL7), mRNA [NM_012304]	+	hs|5p15.1	NM_012304	chr5:15939565-15939624	2.16	0.681625	0.175874
FBXO2	F-box protein 2 (FBXO2), mRNA [NM_012168]	-	hs|1p36.22	NM_012168	chr1:11708617-11708558	1.88	0.696767	0.00570115
FER1L4	fer-1-like 4 (C. elegans) pseudogene (FER1L4), non-coding RNA [NR_024377]	-	hs|20q11.22	NR_024377	chr20:34146579-34146520	1.7	1.11439	0.417842
FGF7	fibroblast growth factor 7 (FGF7), mRNA [NM_002009]	+	hs|15q21.2	NM_002009	chr15:49778552-49778611	2.44	1.49304	0.000856463
FHOD3	formin homology 2 domain containing 3 (FHOD3), mRNA [NM_025135]	+	hs|18q12.2	NM_025135	chr18:34359879-34359938	1.72	0.779848	0.0613826
FLJ25917	cDNA FLJ25917 fis, clone CBR04926. [AK098783]	-	hs|Xp11.3	AK098783	chrX:45707436-45707377	2.77	1.06904	0.385081
FLJ42709	hypothetical LOC441094 (FLJ42709), non-coding RNA [NR_021490]	-	hs|5q15	NR_021490	chr5:92877983-92877924	2.82	1.42263	0.0597413
FLJ46875	cDNA FLJ46875 fis, clone UTERU3014446. [AK128708]	-	hs|2q24.1	AK128708	chr2:157193343-157193284	1.18	1.271	0.178282
FLOT2	flotillin 2 (FLOT2), mRNA [NM_004475]	-	hs|17q11.2	NM_004475	chr17:27209206-27209147	1.5	0.992139	0.950944
FLT3	fms-related tyrosine kinase 3 (FLT3), mRNA [NM_004119]	-	hs|13q12.2	NM_004119	chr13:28578051-28577993	1.98	0.847285	0.357704
FMO4	flavin containing monooxygenase 4 (FMO4), mRNA [NM_002022]	+	hs|1q24.3	NM_002022	chr1:171310969-171311028	1.54	0.899655	0.295368
FN1	fibronectin 1 (FN1), transcript variant 7, mRNA [NM_054034]	-	hs|2q35	NM_054034	chr2:216288895-216288217	1.85	1.37231	0.269772
FNDC4	fibronectin type III domain containing 4 (FNDC4), mRNA [NM_022823]	-	hs|2p23.3	NM_022823	chr2:27715322-27715263	1.91	1.388	0.0483293
FNDC5	fibronectin type III domain containing 5 (FNDC5), transcript variant 2, mRNA [NM_153756]	-	hs|1p35.1	NM_153756	chr1:33328386-33328327	2.58	1.46292	0.0344206
FOSL2	FOS-like antigen 2 (FOSL2), mRNA [NM_005253]	+	hs|2p23.2	NM_005253	chr2:28637175-28637234	2.2	1.05604	0.529318
FRY	furry homolog (Drosophila) (FRY), mRNA [NM_023037]	+	hs|13q13.1	NM_023037	chr13:32870558-32870617	1.19	0.945087	0.87132
FZD2	frizzled family receptor 2 (FZD2), mRNA [NM_001466]	+	hs|17q21.31	NM_001466	chr17:42636610-42636669	1.95	0.76997	0.504278
FZD3	frizzled family receptor 3 (FZD3), transcript variant 1, mRNA [NM_017412]	+	hs|8p21.1	NM_017412	chr8:28421786-28421845	1.83	1.39402	0.477238
GAB3	GRB2-associated binding protein 3 (GAB3), transcript variant 1, mRNA [NM_001081573]	-	hs|Xq28	NM_080612	chrX:153904051-153903992	1.94	1.32234	0.125429
GALNT12	UDP-N-acetyl-alpha-D-galactosamine:polypeptide N-acetylgalactosaminyltransferase 12 (GalNAc-T12) (GALNT12), mRNA [NM_024642]	+	hs|9q22.33	NM_024642	chr9:101608379-101611266	2.12	1.19281	0.0112412
GARNL3	GTPase activating Rap/RanGAP domain-like 3 (GARNL3), mRNA [NM_032293]	+	hs|9q33.3	NM_032293	chr9:130153032-130155406	1.55	1.27419	0.0266312
GLRX	glutaredoxin (thioltransferase) (GLRX), transcript variant 1, mRNA [NM_002064]	-	hs|5q15	NM_002064	chr5:95149862-95149803	1.46	0.738869	0.021464
GMFG	glia maturation factor, gamma (GMFG), mRNA [NM_004877]	-	hs|19q13.2	NM_004877	chr19:39819146-39819087	1.48	0.839286	0.140106
GNG4	guanine nucleotide binding protein (G protein), gamma 4 (GNG4), transcript variant 1, mRNA [NM_001098722]	-	hs|1q42.3	NM_001098722	chr1:235714443-235714384	1.69	0.669829	0.00239656
GOLGA2P2Y	golgin A2 pseudogene 2, Y-linked (GOLGA2P2Y), non-coding RNA [NR_001555]	+	hs|Yq11.23	NR_001555	chrY:27603553-27604968	1.95	1.11455	0.409067
GPA33	glycoprotein A33 (transmembrane) (GPA33), mRNA [NM_005814]	-	hs|1q24.1	NM_005814	chr1:167022252-167022193	3.42	1.14992	0.174087
GPLD1	glycosylphosphatidylinositol specific phospholipase D1 (GPLD1), transcript variant 2, mRNA [NM_177483]	-	hs|6p22.3	NM_177483	chr6:24473865-24473806	1.62	1.30214	0.0467133
GPR126	G protein-coupled receptor 126 (GPR126), transcript variant a1, mRNA [NM_020455]	+	hs|6q24.1	NM_020455	chr6:142766903-142766962	1.38	0.703027	0.00138856
GPR137C	G protein-coupled receptor 137C (GPR137C), mRNA [NM_001099652]	+	hs|14q22.1	NM_001099652	chr14:53104305-53104364	1.87	0.900287	0.609397
GPR143	G protein-coupled receptor 143 (GPR143), mRNA [NM_000273]	-	hs|Xp22.2	NM_000273	chrX:9693758-9693699	1.35	0.905001	0.387416
GPR161	G protein-coupled receptor 161 (GPR161), transcript variant 2, mRNA [NM_153832]	-	hs|1q24.2	NM_153832	chr1:168056852-168055005	1.85	1.07312	0.798655
GPR182	G protein-coupled receptor 182 (GPR182), mRNA [NM_007264]	+	hs|12q13.3	NM_007264	chr12:57390319-57390378	2.05	1.25786	0.0924658
GPR98	G protein-coupled receptor 98 (GPR98), transcript variant 1, mRNA [NM_032119]	+	hs|5q14.3	NM_032119	chr5:90459768-90459826	1.64	1.43547	0.010861
GPRC5C	G protein-coupled receptor, family C, group 5, member C (GPRC5C), transcript variant 1, mRNA [NM_022036]	+	hs|17q25.1	NM_022036	chr17:72443413-72443472	1.34	1.41823	0.0896611
GRAMD1C	GRAM domain containing 1C (GRAMD1C), transcript variant 1, mRNA [NM_017577]	+	hs|3q13.31	NM_017577	chr3:113665696-113665755	1.83	1.11858	0.787062
GRB14	growth factor receptor-bound protein 14 (GRB14), mRNA [NM_004490]	-	hs|2q24.3	NM_004490	chr2:165349598-165349539	1.78	0.836117	0.629277
GRIK1	glutamate receptor, ionotropic, kainate 1 (GRIK1), transcript variant 1, mRNA [NM_000830]	-	hs|21q21.3	NM_000830	chr21:30927622-30927563	7.02	0.857005	0.229879
GRIK2	glutamate receptor, ionotropic, kainate 2 (GRIK2), transcript variant 2, mRNA [NM_175768]	+	hs|6q16.3	NM_021956	chr6:102376361-102376420	2.57	1.15498	0.462792
GRK4	G protein-coupled receptor kinase 4 (GRK4), transcript variant 3, mRNA [NM_001004057]	+	hs|4p16.3	NM_001004057	chr4:3029694-3030952	1.52	1.11682	0.67105
GUSBP1	glucuronidase, beta pseudogene 1 (GUSBP1), transcript variant 2, non-coding RNA [NR_027027]	+	hs|5p14.3	NR_027028	chr5:21497136-21497195	1.7	1.17027	0.131193
HACL1	2-hydroxyacyl-CoA lyase 1 (HACL1), mRNA [NM_012260]	-	hs|3p25.1	NM_012260	chr3:15602366-15602307	1.52	0.995368	0.988631
HCG22	HLA complex group 22 (HCG22), non-coding RNA [NR_003948]	+	hs|6p21.33	NR_003948	chr6:31027543-31027602	3.71	1.16546	0.576203
HES7	hairy and enhancer of split 7 (Drosophila) (HES7), transcript variant 1, mRNA [NM_001165967]	-	hs|17p13.1	NM_001165967	chr17:8024359-8024300	2.53	1.04993	0.628133
HHIPL1	HHIP-like 1 (HHIPL1), transcript variant 1, mRNA [NM_001127258]	+	hs|14q32.2	NM_001127258	chr14:100142952-100143011	1.75	1.14647	0.582063
HIVEP3	human immunodeficiency virus type I enhancer binding protein 3 [Source:HGNC Symbol;Acc:13561] [ENST00000372583]	-	hs|1p34.2	BC080552	chr1:41972662-41972603	1.96	1.3379	0.0238541
HOXC13	homeobox C13 (HOXC13), mRNA [NM_017410]	+	hs|12q13.13	NM_017410	chr12:54340034-54340093	1.77	1.19102	0.169794
HOXC4	homeobox C4 (HOXC4), transcript variant 1, mRNA [NM_014620]	+	hs|12q13.13	NM_014620	chr12:54449755-54449814	2.37	1.18154	0.42933
HOXC8	homeobox C8 (HOXC8), mRNA [NM_022658]	+	hs|12q13.13	NM_022658	chr12:54406311-54406370	3.93	1.45204	0.180661
HS6ST2	heparan sulfate 6-O-sulfotransferase 2 (HS6ST2), transcript variant L, mRNA [NM_001077188]	-	hs|Xq26.2	NM_001077188	chrX:131762312-131762253	1.69	1.15453	0.842998
HTRA1	HtrA serine peptidase 1 (HTRA1), mRNA [NM_002775]	+	hs|10q26.13	NM_002775	chr10:124274338-124274397	3.21	0.897961	0.601132
HYAL1	hyaluronoglucosaminidase 1 (HYAL1), transcript variant 1, mRNA [NM_007312]	-	hs|3p21.31	NM_007312	chr3:50337732-50337673	1.71	0.880662	0.480279
IFI27L2	interferon, alpha-inducible protein 27-like 2 (IFI27L2), mRNA [NM_032036]	-	hs|14q32.12	NM_032036	chr14:94594217-94594158	4	0.753174	0.314514
IL17D	interleukin 17D (IL17D), mRNA [NM_138284]	+	hs|13q12.11	NM_138284	chr13:21296978-21297037	3.57	1.10188	0.128471
IL1B	interleukin 1, beta (IL1B), mRNA [NM_000576]	-	hs|2q13	NM_000576	chr2:113587488-113587429	5.82	1.02249	0.881156
IL4R	interleukin 4 receptor (IL4R), transcript variant 1, mRNA [NM_000418]	+	hs|16p12.1	NM_000418	chr16:27375999-27376058	1.45	1.27662	0.357634
INSL5	insulin-like 5 (INSL5), mRNA [NM_005478]	-	hs|1p31.3	NM_005478	chr1:67263739-67263680	4.04	1.1954	0.485098
INSL6	insulin-like 6 (INSL6), mRNA [NM_007179]	-	hs|9p24.1	NM_007179	chr9:5164074-5164015	2.14	1.06654	0.53723
IRX3	iroquois homeobox 3 (IRX3), mRNA [NM_024336]	-	hs|16q12.2	NM_024336	chr16:54317289-54317230	2.35	1.27921	0.725915
ITGA1	integrin, alpha 1 (ITGA1), mRNA [NM_181501]	+	hs|5q11.2	NM_181501	chr5:52249249-52249308	1.67	1.16358	0.401953
ITGA3	integrin, alpha 3 (antigen CD49C, alpha 3 subunit of VLA-3 receptor) (ITGA3), transcript variant a, mRNA [NM_002204]	+	hs|17q21.33	NM_002204	chr17:48167365-48167424	1.92	0.736417	0.128053
ITGB2	integrin, beta 2 (complement component 3 receptor 3 and 4 subunit) (ITGB2), transcript variant 1, mRNA [NM_000211]	-	hs|21q22.3	NM_000211	chr21:46305985-46305926	1.79	1.37049	0.009799
ITGB4	integrin, beta 4 (ITGB4), transcript variant 1, mRNA [NM_000213]	+	hs|17q25.1	NM_000213	chr17:73753824-73753883	1.89	1.15891	0.47182
ITGBL1	integrin, beta-like 1 (with EGF-like repeat domains) (ITGBL1), mRNA [NM_004791]	+	hs|13q33.1	NM_004791	chr13:102367945-102368004	3.02	1.47452	0.0525126
ITPKA	inositol-trisphosphate 3-kinase A (ITPKA), mRNA [NM_002220]	+	hs|15q15.1	NM_002220	chr15:41795640-41795699	1.34	0.881241	0.286842
KANK4	KN motif and ankyrin repeat domains 4 (KANK4), mRNA [NM_181712]	-	hs|1p31.3	NM_181712	chr1:62703325-62703266	1.93	1.32501	0.138274
KCNK13	potassium channel, subfamily K, member 13 (KCNK13), mRNA [NM_022054]	+	hs|14q32.11	NM_022054	chr14:90651697-90651756	2.95	1.00139	0.993724
KCNMB4	potassium large conductance calcium-activated channel, subfamily M, beta member 4 (KCNMB4), mRNA [NM_014505]	+	hs|12q15	NM_014505	chr12:70824623-70824682	3.48	1.0609	0.667142
KCTD16	potassium channel tetramerisation domain containing 16 (KCTD16), mRNA [NM_020768]	+	hs|5q31.3	NM_020768	chr5:143853617-143853676	2.08	1.18637	0.274563
KIAA0247	KIAA0247 (KIAA0247), mRNA [NM_014734]	+	hs|14q24.1	NM_014734	chr14:70181578-70181637	1.39	1.11084	0.684409
KIAA0408	KIAA0408 (KIAA0408), mRNA [NM_014702]	-	hs|6q22.33	NM_014702	chr6:127764999-127764940	3.67	1.26541	0.0127608
KIAA1683	KIAA1683 (KIAA1683), transcript variant 2, mRNA [NM_025249]	-	hs|19p13.11	NM_025249	chr19:18367982-18367923	1.69	1.07599	0.644015
KIAA1751	KIAA1751 (KIAA1751), mRNA [NM_001080484]	-	hs|1p36.33	NM_001080484	chr1:1885099-1885040	3.06	1.08651	0.56526
KIAA1949	KIAA1949 (KIAA1949), transcript variant 1, mRNA [NM_133471]	-	hs|6p21.33	NM_133471	chr6:30644336-30644277	2.44	0.958572	0.499859
KLHL32	kelch-like 32 (Drosophila) (KLHL32), mRNA [NM_052904]	+	hs|6q16.1	NM_052904	chr6:97588508-97588567	3.12	1.25755	0.0605788
LASP1	LIM and SH3 protein 1 (LASP1), mRNA [NM_006148]	+	hs|17q12	NM_006148	chr17:37077464-37077523	1.81	0.744407	0.364272
LEF1	lymphoid enhancer-binding factor 1 (LEF1), transcript variant 1, mRNA [NM_016269]	-	hs|4q25	NM_016269	chr4:108968805-108968746	2.92	0.915712	0.863632
LEPR	leptin receptor (LEPR), transcript variant 5, mRNA [NM_001198688]	+	hs|1p31.3	NM_001198688	chr1:66088604-66088663	1.67	1.20134	0.448383
LGI4	leucine-rich repeat LGI family, member 4 (LGI4), mRNA [NM_139284]	-	hs|19q13.12	NM_139284	chr19:35615711-35615652	3.58	1.12239	0.12044
LIMS2	LIM and senescent cell antigen-like domains 2 (LIMS2), transcript variant 5, mRNA [NM_001161404]	-	hs|2q14.3	NM_001161404	chr2:128396064-128396005	1.67	1.09589	0.805101
LINGO2	leucine rich repeat and Ig domain containing 2 (LINGO2), mRNA [NM_152570]	-	hs|9p21.2	NM_152570	chr9:27948668-27948609	2.11	1.14512	0.534267
LMO7	cDNA FLJ34733 fis, clone MESAN2006953, highly similar to LIM domain only 7 isoform c. [AK092052]	+	hs|13q22.2	AK092052	chr13:76210565-76210624	2.17	1.22562	0.0910782
LMOD3	leiomodin 3 (fetal) (LMOD3), mRNA [NM_198271]	-	hs|3p14.1	NM_198271	chr3:69156259-69156200	2.31	1.26093	0.17557
LOC100130232	PREDICTED: LP2209 (LOC100130232), mRNA [XM_003118603]	-	hs|8q22.3	XM_003118603	chr8:105394839-105394780	2.82	1.45751	0.0128269
LOC100130548	PREDICTED: hypothetical LOC100130548 (LOC100130548), partial miscRNA [XR_110579]	+	hs|9q34.2	XR_110579	chr9:136924178-136924237	1.89	1.39793	0.00252398
LOC100131541	PREDICTED: hypothetical LOC100131541 (LOC100131541), miscRNA [XR_110905]	-	hs|11q21	XR_110905	chr11:95988484-95988425	2.35	1.13971	0.189296
LOC100131581	cDNA FLJ35225 fis, clone PROST2001116. [AK092544]	+	hs|8p23.1	AK092544	chr8:12436925-12436984	4.1	0.97829	0.917694
LOC100132167	similar to hCG1993567, mRNA (cDNA clone MGC:13162 IMAGE:3010103), complete cds. [BC006438]	+	hs|9p11.2	BC006438	chr9:45563001-45563060	3.4	1.32962	0.00209233
LOC100133039	PREDICTED: hypothetical LOC100133039 (LOC100133039), miscRNA [XR_110031]	-	hs|3p25.3	XR_110031	chr3:11605180-11605121	2.11	0.839559	0.333339
LOC100288911	hypothetical LOC100288911 (LOC100288911), non-coding RNA [NR_037631]	-	hs|2p22.3	NR_037631	chr2:36581977-36581918	2.61	1.28903	0.012708
LOC100507507	PREDICTED: hypothetical LOC100507507 (LOC100507507), partial miscRNA [XR_108783]	-	hs|7q34	XR_108783	chr7:143076846-143076787	1.79	0.843548	0.0262677
LOC116437	hypothetical LOC116437 (LOC116437), non-coding RNA [NR_026670]	+	hs|12q24.33	NR_026670	chr12:131692233-131692292	3.24	1.04647	0.748425
LOC151657	cDNA FLJ33795 fis, clone CTONG1000097. [AK091114]	-	hs|3q13.12	AK091114	chr3:107752757-107752698	1.93	1.30915	0.332164
LOC153811	cDNA FLJ11672 fis, clone HEMBA1004733. [AK021734]	-	hs|5q35.3	AK021734	chr5:179340482-179340423	1.75	1.32352	0.259192
LOC283089	hypothetical LOC283089 (LOC283089), non-coding RNA [NR_033850]	-	hs|10q26.12	NR_033850	chr10:122522367-122522308	2.12	1.22134	0.307502
LOC283516	cDNA FLJ38916 fis, clone NT2NE2008961. [AK096235]	+	hs|13q14.13	AK096235	chr13:46696688-46696747	3.82	1.39136	0.00028999
LOC338758	hypothetical LOC338758 (LOC338758), non-coding RNA [NR_028138]	+	hs|12q21.33	NR_028138	chr12:90105487-90105546	1.72	1.29318	0.548444
LOC338817	hypothetical LOC338817 (LOC338817), non-coding RNA [NR_033890]	+	hs|12p13.2	NR_033890	chr12:11717017-11717076	3.27	1.48336	0.0139044
LOC339975	hypothetical protein LOC339975 (LOC339975), non-coding RNA [NR_038931]	-	hs|4q35.2	NR_038931	chr4:188225322-188225263	2.06	1.19633	0.124849
LOC400756	hypothetical gene supported by BC030752, mRNA (cDNA clone IMAGE:4796358). [BC030752]	+	hs|1p31.3	BC030752	chr1:63176233-63176292	2.23	0.801545	0.246262
LOC414300	serine PI Kazal type 5-like 1, mRNA (cDNA clone IMAGE:4826141). [BC032033]	-	hs|12q23.3	BC032033	chr12:105500758-105500699	2.64	1.17194	0.27165
LOC646214	p21 protein (Cdc42/Rac)-activated kinase 2 pseudogene (LOC646214), non-coding RNA [NR_027053]	-	hs|15q11.2	NR_027053	chr15:21932782-21932723	1.33	1.46745	0.258851
LOC728392	hypothetical protein LOC728392 (LOC728392), mRNA [NM_001162371]	-	hs|17p13.2	NM_001162371	chr17:5402831-5402772	4.65	1.24063	0.527598
LOC729683	full-length cDNA clone CS0DL006YD08 of B cells (Ramos cell line) Cot 25-normalized of (human). [CR594811]	+	hs|17q23.3	CR594811	chr17:61779010-61779069	2.39	1.27801	0.140352
LOC84989	hypothetical LOC84989 (LOC84989), non-coding RNA [NR_027182]	+	hs|10q21.3	NR_027182	chr10:65226248-65226307	2.26	1.00247	0.984856
LPCAT3	lysophosphatidylcholine acyltransferase 3 (LPCAT3), mRNA [NM_005768]	-	hs|12p13.31	NM_005768	chr12:7085411-7085352	1.21	1.19105	0.04428
LPCAT4	lysophosphatidylcholine acyltransferase 4 (LPCAT4), mRNA [NM_153613]	-	hs|15q14	NM_153613	chr15:34653630-34652381	1.95	1.45434	0.131491
LRRC15	leucine rich repeat containing 15 (LRRC15), transcript variant 2, mRNA [NM_130830]	-	hs|3q29	NM_130830	chr3:194076556-194076497	2.95	1.47716	0.10848
LRRC2	leucine rich repeat containing 2 (LRRC2), mRNA [NM_024512]	-	hs|3p21.31	NM_024512	chr3:46557445-46557386	1.48	0.938196	0.282386
LRRC4C	leucine rich repeat containing 4C (LRRC4C), mRNA [NM_020929]	-	hs|11p12	NM_020929	chr11:40136152-40136093	4.22	0.863505	0.4244
LTBP1	latent transforming growth factor beta binding protein 1 (LTBP1), transcript variant 1, mRNA [NM_206943]	+	hs|2p22.3	NM_206943	chr2:33623836-33623895	2.04	1.06708	0.651382
LY6G5C	lymphocyte antigen 6 complex, locus G5C (LY6G5C), mRNA [NM_025262]	-	hs|6p21.33	NM_025262	chr6:31647012-31646953	3.06	1.0165	0.796038
MAGI3	membrane associated guanylate kinase, WW and PDZ domain containing 3 (MAGI3), transcript variant 2, mRNA [NM_152900]	+	hs|1p13.2	NM_152900	chr1:114228405-114228464	1.68	1.2872	0.449874
MAMDC2	MAM domain containing 2 (MAMDC2), mRNA [NM_153267]	+	hs|9q21.12	NM_153267	chr9:72833499-72840711	2.1	1.01039	0.913659
MAMLD1	mastermind-like domain containing 1 (MAMLD1), transcript variant 2, mRNA [NM_005491]	+	hs|Xq28	NM_005491	chrX:149682217-149682276	4.24	1.28371	0.170296
MAN1C1	mannosidase, alpha, class 1C, member 1 (MAN1C1), mRNA [NM_020379]	+	hs|1p36.11	NM_020379	chr1:26098204-26098263	2.05	1.04663	0.717114
MAP6	microtubule-associated protein 6 (MAP6), transcript variant 2, mRNA [NM_207577]	-	hs|11q13.5	NM_207577	chr11:75313987-75313928	2.02	1.42351	0.0873581
MAPRE2	microtubule-associated protein, RP/EB family, member 2 (MAPRE2), transcript variant 1, mRNA [NM_014268]	+	hs|18q12.2	NM_014268	chr18:32721368-32721427	2.72	1.4672	0.000227959
MBD5	methyl-CpG binding domain protein 5 (MBD5), mRNA [NM_018328]	+	hs|2q23.1	NM_018328	chr2:149267644-149267703	1.46	1.42249	0.224369
MCAM	melanoma cell adhesion molecule (MCAM), mRNA [NM_006500]	-	hs|11q23.3	NM_006500	chr11:119180061-119180002	2.9	1.34363	0.0757531
MDGA1	MAM domain containing glycosylphosphatidylinositol anchor 1 (MDGA1), mRNA [NM_153487]	-	hs|6p21.2	NM_153487	chr6:37600354-37600295	4.97	1.16241	0.0926715
MET	met proto-oncogene (hepatocyte growth factor receptor) (MET), transcript variant 2, mRNA [NM_000245]	+	hs|7q31.2	NM_000245	chr7:116438290-116438349	4.13	1.21468	0.0410962
MFSD6	major facilitator superfamily domain containing 6 (MFSD6), mRNA [NM_017694]	+	hs|2q32.2	NM_017694	chr2:191366970-191367029	1.51	1.21375	0.825389
MLL3	myeloid/lymphoid or mixed-lineage leukemia 3 (MLL3), mRNA [NM_170606]	-	hs|7q36.1	NM_170606	chr7:151921158-151921100	1.54	1.21796	0.201627
MME	membrane metallo-endopeptidase (MME), transcript variant 2b, mRNA [NM_007289]	+	hs|3q25.2	NM_007289	chr3:154802056-154802115	1.75	1.4514	0.218389
MOBKL2C	MOB1, Mps One Binder kinase activator-like 2C (yeast) (MOBKL2C), transcript variant 1, mRNA [NM_145279]	-	hs|1p33	NM_145279	chr1:47073825-47073766	1.4	1.2363	0.0888999
MRC2	mannose receptor, C type 2 (MRC2), mRNA [NM_006039]	+	hs|17q23.2	NM_006039	chr17:60770827-60770886	4.59	1.04629	0.74926
MTMR10	myotubularin related protein 10 (MTMR10), mRNA [NM_017762]	-	hs|15q13.3	NM_017762	chr15:31231234-31231175	1.35	1.26779	0.0430295
MTMR9LP	myotubularin related protein 9-like, pseudogene (MTMR9LP), non-coding RNA [NR_026850]	-	hs|1p35.1	NR_026850	chr1:32697338-32697279	2.64	1.3586	0.23746
MTSS1	metastasis suppressor 1 (MTSS1), mRNA [NM_014751]	-	hs|8q24.13	NM_014751	chr8:125563314-125563255	2.9	1.27244	0.0992884
MYLK4	myosin light chain kinase family, member 4 (MYLK4), mRNA [NM_001012418]	-	hs|6p25.2	NM_001012418	chr6:2664080-2664021	2.64	1.44547	0.00429329
MYO1D	myosin ID (MYO1D), mRNA [NM_015194]	-	hs|17q11.2	NM_015194	chr17:30819891-30819832	1.2	0.865323	0.0893227
MYOZ1	myozenin 1 (MYOZ1), mRNA [NM_021245]	-	hs|10q22.2	NM_021245	chr10:75391915-75391856	2.39	1.02491	0.822766
MYOZ3	myozenin 3 (MYOZ3), transcript variant 2, mRNA [NM_133371]	+	hs|5q33.1	NM_133371	chr5:150058791-150058850	1.73	1.26697	0.0659878
NBEA	neurobeachin (NBEA), transcript variant 1, mRNA [NM_015678]	+	hs|13q13.3	NM_015678	chr13:36246683-36246742	1.96	1.05035	0.92324
NCRNA00185	non-protein coding RNA 185 (NCRNA00185), non-coding RNA [NR_001544]	-	hs|Yq11.222	NR_001544	chrY:21034514-21034455	1.86	0.945577	0.781845
NCRNA00230A	non-protein coding RNA 230A (NCRNA00230A), non-coding RNA [NR_002161]	+	hs|Yq11.222	NR_002161	chrY:20492629-20492688	2.75	1.40744	0.321887
NCRNA00287	non-protein coding RNA 287 (NCRNA00287), non-coding RNA [NR_026677]	-	hs|9q33.3	NR_026677	chr9:125872202-125872143	1.51	0.901279	0.347175
NFAM1	NFAT activating protein with ITAM motif 1 (NFAM1), mRNA [NM_145912]	-	hs|22q13.2	NM_145912	chr22:42776472-42776413	2.68	1.21277	0.125415							0.59752
NFE2	nuclear factor (erythroid-derived 2), 45kDa (NFE2), transcript variant 1, mRNA [NM_006163]	-	hs|12q13.13	NM_006163	chr12:54686038-54685979	2.92	1.48548	0.00370013
NHLRC4	NHL repeat containing 4 (NHLRC4), mRNA [NM_176677]	+	hs|16p13.3	NM_176677	chr16:619159-619218	1.44	0.950909	0.75711
NINL	ninein-like (NINL), mRNA [NM_025176]	-	hs|20p11.21	NM_025176	chr20:25433543-25433484	1.62	0.863761	0.145479
NMNAT2	nicotinamide nucleotide adenylyltransferase 2 (NMNAT2), transcript variant 1, mRNA [NM_015039]	-	hs|1q25.3	NM_015039	chr1:183217840-183217781	1.22	1.10995	0.492682
NOV	nephroblastoma overexpressed gene (NOV), mRNA [NM_002514]	+	hs|8q24.12	NM_002514	chr8:120436435-120436494	2.81	0.841121	0.248959
NR4A2	nuclear receptor subfamily 4, group A, member 2 (NR4A2), mRNA [NM_006186]	-	hs|2q24.1	NM_006186	chr2:157181786-157181727	3.26	0.872187	0.318259
NRG3	neuregulin 3 (NRG3), transcript variant 1, mRNA [NM_001010848]	+	hs|10q23.1	NM_001010848	chr10:84745302-84745361	4.49	1.34744	0.0141513
NRXN2	neurexin 2 (NRXN2), transcript variant alpha-2, mRNA [NM_138732]	-	hs|11q13.1	NM_138732	chr11:64374843-64374784	2.19	1.43561	0.276665
NTF4	neurotrophin 4 (NTF4), mRNA [NM_006179]	-	hs|19q13.33	NM_006179	chr19:49564534-49564475	1.84	0.768376	0.301497
NTN4	netrin 4 (NTN4), mRNA [NM_021229]	-	hs|12q22	NM_021229	chr12:96052034-96051975	4.66	1.00608	0.964695
OCA2	oculocutaneous albinism II (OCA2), mRNA [NM_000275]	-	hs|15q13.1	NM_000275	chr15:28211896-28211837	1.42	1.15995	0.519156
OIT3	oncoprotein induced transcript 3 (OIT3), mRNA [NM_152635]	+	hs|10q22.1	NM_152635	chr10:74692720-74692779	3.18	1.48197	0.072045
OSBPL7	oxysterol binding protein-like 7 (OSBPL7), transcript variant 1, mRNA [NM_145798]	-	hs|17q21.32	NM_145798	chr17:45884793-45884734	1.7	0.955731	0.817307
P2RX6	purinergic receptor P2X, ligand-gated ion channel, 6 [Source:HGNC Symbol;Acc:8538] [ENST00000413302]	+	hs|22q11.21	AB002058	chr22:21382322-21382381	1.75	1.3472	0.201046
P2RX7	purinergic receptor P2X, ligand-gated ion channel, 7 (P2RX7), transcript variant 1, mRNA [NM_002562]	+	hs|12q24.31	NM_002562	chr12:121623474-121623533	1.61	0.941643	0.34836
PABPC5	poly(A) binding protein, cytoplasmic 5 (PABPC5), mRNA [NM_080832]	+	hs|Xq21.31	NM_080832	chrX:90693128-90693187	1.97	0.875624	0.143773
PADI1	peptidyl arginine deiminase, type I (PADI1), mRNA [NM_013358]	+	hs|1p36.13	NM_013358	chr1:17572442-17572501	2.78	1.11225	0.675611
PAGE4	P antigen family, member 4 (prostate associated) (PAGE4), mRNA [NM_007003]	+	hs|Xp11.23	NM_007003	chrX:49597200-49598454	2.26	0.929456	0.338599
PARK2	parkinson protein 2, E3 ubiquitin protein ligase (parkin) (PARK2), transcript variant 1, mRNA [NM_004562]	-	hs|6q26	NM_004562	chr6:161769837-161769778	1.58	1.09094	0.510277
PBX1	pre-B-cell leukemia homeobox 1 (PBX1), transcript variant 1, mRNA [NM_002585]	+	hs|1q23.3	NM_002585	chr1:164781270-164781329	2	1.2211	0.238843
PBXIP1	pre-B-cell leukemia homeobox interacting protein 1 (PBXIP1), mRNA [NM_020524]	-	hs|1q21.3	NM_020524	chr1:154917198-154917139	1.38	0.781239	0.321545
PCBP4	poly(rC) binding protein 4 (PCBP4), transcript variant 4, mRNA [NM_033010]	-	hs|3p21.2	NM_033010	chr3:51991551-51991492	1.18	0.781135	0.154457
PCDHA1	protocadherin alpha 1 (PCDHA1), transcript variant 2, mRNA [NM_031410]	+	hs|5q31.3	NM_031410	chr5:140168240-140168299	2.51	1.16721	0.378499
PCDHB15	protocadherin beta 15 (PCDHB15), mRNA [NM_018935]	+	hs|5q31.3	NM_018935	chr5:140627430-140627489	2.26	0.861773	0.0700692
PCDHB16	protocadherin beta 16 (PCDHB16), mRNA [NM_020957]	+	hs|5q31.3	NM_020957	chr5:140565335-140565394	3.39	1.14532	0.0319895
PCDHB6	protocadherin beta 6 (PCDHB6), mRNA [NM_018939]	+	hs|5q31.3	NM_018939	chr5:140532240-140532299	3.66	0.95336	0.569363
PCDHB8	protocadherin beta 8 (PCDHB8), mRNA [NM_019120]	+	hs|5q31.3	NM_019120	chr5:140559850-140559909	2.12	0.690294	0.0281151
PCDHB9	protocadherin beta 9 (PCDHB9), mRNA [NM_019119]	+	hs|5q31.3	NM_019119	chr5:140570085-140570144	3.84	1.20649	0.44665
PCDHGA8	protocadherin gamma subfamily A, 8 (PCDHGA8), transcript variant 1, mRNA [NM_032088]	+	hs|5q31.3	NM_032088	chr5:140892394-140892453	1.71	1.05467	0.611133
PCSK5	proprotein convertase subtilisin/kexin type 5 (PCSK5), transcript variant 2, mRNA [NM_006200]	+	hs|9q21.13	NM_006200	chr9:78808212-78808271	2.76	1.26893	0.231309
PGAP1	post-GPI attachment to proteins 1 (PGAP1), mRNA [NM_024989]	-	hs|2q33.1	NM_024989	chr2:197738421-197738257	1.42	1.43123	0.000103357
PGM2L1	phosphoglucomutase 2-like 1 (PGM2L1), mRNA [NM_173582]	-	hs|11q13.4	NM_173582	chr11:74041421-74041362	3.87	1.24828	0.169629
PHLDB1	pleckstrin homology-like domain, family B, member 1 (PHLDB1), transcript variant 1, mRNA [NM_015157]	+	hs|11q23.3	NM_015157	chr11:118527421-118527480	1.25	1.22165	0.267124
PIGZ	phosphatidylinositol glycan anchor biosynthesis, class Z (PIGZ), mRNA [NM_025163]	-	hs|3q29	NM_025163	chr3:196673315-196673256	1.4	1.27011	0.105885
PIK3IP1	phosphoinositide-3-kinase interacting protein 1 (PIK3IP1), transcript variant 1, mRNA [NM_052880]	-	hs|22q12.2	NM_052880	chr22:31685561-31685502	1.54	0.99393	0.843679
PITX1	paired-like homeodomain 1 (PITX1), mRNA [NM_002653]	-	hs|5q31.1	NM_002653	chr5:134364825-134364766	1.81	1.27603	0.391908
PLA2G2A	phospholipase A2, group IIA (platelets, synovial fluid) (PLA2G2A), transcript variant 1, mRNA [NM_000300]	-	hs|1p36.13	NM_000300	chr1:20305279-20305011	1.91	0.818162	0.522799
PLCG2	phospholipase C, gamma 2 (phosphatidylinositol-specific) (PLCG2), mRNA [NM_002661]	+	hs|16q23.3	NM_002661	chr16:81991575-81991634	1.34	1.36563	0.0767585
PLEK	pleckstrin (PLEK), mRNA [NM_002664]	+	hs|2p13.3	NM_002664	chr2:68624237-68624296	1.67	1.28359	0.394619
PLEKHA2	pleckstrin homology domain containing, family A (phosphoinositide binding specific) member 2 (PLEKHA2), mRNA [NM_021623]	+	hs|8p11.22	NM_021623	chr8:38831317-38831376	1.76	0.742084	0.140471
PLEKHB1	pleckstrin homology domain containing, family B (evectins) member 1 (PLEKHB1), transcript variant 1, mRNA [NM_021200]	+	hs|11q13.4	NM_021200	chr11:73373788-73373847	1.2	0.933993	0.848794
PLXNA3	plexin A3 (PLXNA3), mRNA [NM_017514]	+	hs|Xq28	NM_017514	chrX:153701925-153701984	1.51	0.999217	0.995441
PLXND1	plexin D1 (PLXND1), mRNA [NM_015103]	-	hs|3q22.1	NM_015103	chr3:129274457-129274398	1.91	1.13174	0.559803
PNMA2	paraneoplastic antigen MA2 (PNMA2), mRNA [NM_007257]	-	hs|8p21.2	NM_007257	chr8:26362941-26362882	5.49	0.802665	0.0463982
PPEF1	protein phosphatase, EF-hand calcium binding domain 1 (PPEF1), transcript variant 1, mRNA [NM_006240]	+	hs|Xp22.13	NM_006240	chrX:18845755-18845814	1.65	1.21244	0.183293
PRELID2	PRELI domain containing 2 (PRELID2), transcript variant 3, mRNA [NM_138492]	-	hs|5q32	NM_138492	chr5:145139599-145139540	3.89	0.964316	0.919742
PRKG2	protein kinase, cGMP-dependent, type II (PRKG2), mRNA [NM_006259]	-	hs|4q21.21	NM_006259	chr4:82009896-82009837	1.55	0.818707	0.0943446
PROS1	protein S (alpha) (PROS1), mRNA [NM_000313]	-	hs|3q11.1	NM_000313	chr3:93592208-93592149	1.51	1.23986	0.543876
PRPH	peripherin (PRPH), mRNA [NM_006262]	+	hs|12q13.12	NM_006262	chr12:49692312-49692371	1.33	0.975408	0.915305
PSG1	pregnancy specific beta-1-glycoprotein 1 (PSG1), transcript variant 1, mRNA [NM_006905]	-	hs|19q13.2	NM_006905	chr19:43372365-43372306	1.89	1.48628	0.0249213
PSORS1C1	psoriasis susceptibility 1 candidate 1 (PSORS1C1), mRNA [NM_014068]	+	hs|6p21.33	NM_014068	chr6:31107731-31107790	1.89	0.724231	0.0104535
PTPLA	protein tyrosine phosphatase-like (proline instead of catalytic arginine), member A (PTPLA), mRNA [NM_014241]	-	hs|10p12.33	BC027709	chr10:17657570-17657511	2.19	1.04735	0.862484
PTPRB	protein tyrosine phosphatase, receptor type, B (PTPRB), transcript variant 2, mRNA [NM_002837]	-	hs|12q15	NM_002837	chr12:70925829-70918327	1.8	1.13859	0.399151
PTPRK	protein tyrosine phosphatase, receptor type, K (PTPRK), transcript variant 2, mRNA [NM_002844]	-	hs|6q22.33	NM_002844	chr6:128290037-128289978	2.01	1.22156	0.00303316
PTPRR	protein tyrosine phosphatase, receptor type, R (PTPRR), transcript variant 1, mRNA [NM_002849]	-	hs|12q15	NM_002849	chr12:71032555-71032496	1.92	1.10863	0.858014
RAB37	RAB37, member RAS oncogene family (RAB37), transcript variant 3, mRNA [NM_175738]	+	hs|17q25.1	NM_175738	chr17:72743222-72743281	1.41	1.02253	0.923557
RAI2	retinoic acid induced 2 (RAI2), transcript variant 2, mRNA [NM_021785]	-	hs|Xp22.13	NM_021785	chrX:17818437-17818378	3.64	0.877644	0.443323
RALGPS1	Ral GEF with PH domain and SH3 binding motif 1 (RALGPS1), transcript variant 1, mRNA [NM_014636]	+	hs|9q33.3	NM_014636	chr9:129985021-129985080	1.61	1.18038	0.0108076
RANBP3L	RAN binding protein 3-like (RANBP3L), transcript variant 1, mRNA [NM_001161429]	-	hs|5p13.2	NM_001161429	chr5:36249181-36249122	2.27	1.33669	0.00255196
RBFOX1	RNA binding protein, fox-1 homolog (C. elegans) 1 (RBFOX1), transcript variant 3, mRNA [NM_145893]	+	hs|16p13.3	NM_145893	chr16:7761396-7761455	1.59	1.3297	0.415602
RCAN2	regulator of calcineurin 2 (RCAN2), mRNA [NM_005822]	-	hs|6p21.1	NM_005822	chr6:46188502-46188469	3.53	1.42594	0.280476
RCOR2	REST corepressor 2 (RCOR2), mRNA [NM_173587]	-	hs|11q13.1	NM_173587	chr11:63678786-63678727	1.55	1.08599	0.845028
REEP1	receptor accessory protein 1 (REEP1), nuclear gene encoding mitochondrial protein, transcript variant 2, mRNA [NM_022912]	-	hs|2p11.2	NM_022912	chr2:86441557-86441498	2.71	1.12532	0.767764
REEP2	receptor accessory protein 2 (REEP2), mRNA [NM_016606]	+	hs|5q31.2	NM_016606	chr5:137782577-137782636	3.31	1.24593	0.524437
RET	ret proto-oncogene (RET), transcript variant 2, mRNA [NM_020975]	+	hs|10q11.21	NM_020975	chr10:43625254-43625313	2.61	1.36045	0.0425627
RGL1	ral guanine nucleotide dissociation stimulator-like 1 (RGL1), mRNA [NM_015149]	+	hs|1q25.3	NM_015149	chr1:183897605-183897664	1.9	1.41748	0.174082
RHBDL2	rhomboid, veinlet-like 2 (Drosophila) (RHBDL2), mRNA [NM_017821]	-	hs|1p34.3	NM_017821	chr1:39352339-39352280	1.51	1.07853	0.278121
RHOBTB1	Rho-related BTB domain containing 1 (RHOBTB1), transcript variant 4, mRNA [NM_001242359]	-	hs|10q21.2	NM_001242359	chr10:62629276-62629217	2.39	1.09722	0.560053
RIMBP3	RIMS binding protein 3 (RIMBP3), mRNA [NM_015672]	-	hs|22q11.21	NM_015672	chr22:20456128-20456069	1.35	1.20533	0.325748
RIMS3	regulating synaptic membrane exocytosis 3 (RIMS3), mRNA [NM_014747]	-	hs|1p34.2	NM_014747	chr1:41086628-41086569	1.48	0.80555	0.0471257
RIT2	Ras-like without CAAX 2 (RIT2), mRNA [NM_002930]	-	hs|18q12.3	NM_002930	chr18:40323308-40323249	2.02	0.921937	0.136548
RNF43	ring finger protein 43 (RNF43), mRNA [NM_017763]	-	hs|17q22	NM_017763	chr17:56431122-56431063	1.63	1.28349	0.0634577
RSPH4A	radial spoke head 4 homolog A (Chlamydomonas) (RSPH4A), transcript variant 1, mRNA [NM_001010892]	+	hs|6q22.1	NM_001010892	chr6:116953450-116953509	1.4	1.05666	0.510952
SAG	S-antigen; retina and pineal gland (arrestin) (SAG), mRNA [NM_000541]	+	hs|2q37.1	NM_000541	chr2:234255619-234255678	3.41	1.45313	0.00736541
SALL2	sal-like 2 (Drosophila) (SALL2), mRNA [NM_005407]	-	hs|14q11.2	NM_005407	chr14:21989302-21989243	1.45	0.937038	0.746274
SALL4	sal-like 4 (Drosophila) (SALL4), mRNA [NM_020436]	-	hs|20q13.2	NM_020436	chr20:50400915-50400856	3.73	1.44466	0.0464714
SAMD12	sterile alpha motif domain containing 12 (SAMD12), transcript variant 1, mRNA [NM_001101676]	-	hs|8q24.12	NM_001101676	chr8:119201758-119201699	1.24	1.07648	0.355896
SCUBE2	signal peptide, CUB domain, EGF-like 2 (SCUBE2), transcript variant 1, mRNA [NM_020974]	-	hs|11p15.4	NM_020974	chr11:9043471-9042734	2.51	1.27765	0.301383
SDC4	syndecan 4 (SDC4), mRNA [NM_002999]	-	hs|20q13.12	NM_002999	chr20:43954637-43954578	1.38	1.14213	0.756857
SELL	selectin L (SELL), transcript variant 1, mRNA [NM_000655]	-	hs|1q24.2	NM_000655	chr1:169659870-169659811	1.53	1.12098	0.576643
SEMA5B	sema domain, seven thrombospondin repeats (type 1 and type 1-like), transmembrane domain (TM) and short cytoplasmic domain, (semaphorin) 5B (SEMA5B), transcript variant 1, mRNA [NM_001031702]	-	hs|3q21.1	NM_001031702	chr3:122628245-122628186	2.72	1.17132	0.319248
SERAC1	serine active site containing 1 (SERAC1), mRNA [NM_032861]	-	hs|6q25.3	NM_032861	chr6:158530984-158530925	1.43	1.05688	0.375839
SERHL2	serine hydrolase-like 2 (SERHL2), mRNA [NM_014509]	+	hs|22q13.2	NM_014509	chr22:42970262-42970321	1.63	0.933855	0.684688
SERPINB5	serpin peptidase inhibitor, clade B (ovalbumin), member 5 (SERPINB5), mRNA [NM_002639]	+	hs|18q21.33	NM_002639	chr18:61172218-61172277	1.65	1.21472	0.0820938
SESN3	sestrin 3 (SESN3), mRNA [NM_144665]	-	hs|11q21	NM_144665	chr11:94917647-94917588	2.82	1.34384	0.462046
SGMS1	sphingomyelin synthase 1 (SGMS1), mRNA [NM_147156]	-	hs|10q11.23	NM_147156	chr10:52065619-52065560	1.4	1.31094	0.612641
SH2D3C	SH2 domain containing 3C (SH2D3C), transcript variant 1, mRNA [NM_170600]	-	hs|9q34.11	NM_170600	chr9:130500685-130500626	2.04	1.11789	0.362017
SHC4	SHC (Src homology 2 domain containing) family, member 4 (SHC4), mRNA [NM_203349]	-	hs|15q21.1	NM_203349	chr15:49116206-49116147	2.95	0.825223	0.103987
SHF	Src homology 2 domain containing F (SHF), mRNA [NM_138356]	-	hs|15q21.1	NM_138356	chr15:45460065-45460006	1.83	1.33062	0.00952505
SHISA3	shisa homolog 3 (Xenopus laevis) (SHISA3), mRNA [NM_001080505]	+	hs|4p13	NM_001080505	chr4:42404181-42404240	2.35	1.23465	0.0708749
SI	sucrase-isomaltase (alpha-glucosidase) (SI), mRNA [NM_001041]	-	hs|3q26.1	NM_001041	chr3:164700096-164700037	4.48	0.902181	0.458653
SLC12A6	solute carrier family 12 (potassium/chloride transporters), member 6 (SLC12A6), transcript variant 5, mRNA [NM_001042496]	-	hs|15q14	NM_001042496	chr15:34522316-34522257	2.03	1.07597	0.622381
SLC17A4	solute carrier family 17 (sodium phosphate), member 4 (SLC17A4), mRNA [NM_005495]	+	hs|6p22.2	NM_005495	chr6:25781343-25781402	3.12	1.36358	0.262103
SLC22A15	solute carrier family 22, member 15 (SLC22A15), mRNA [NM_018420]	+	hs|1p13.1	NM_018420	chr1:116611811-116611870	1.59	1.07956	0.565615
SLC22A8	solute carrier family 22 (organic anion transporter), member 8 (SLC22A8), transcript variant 1, mRNA [NM_004254]	-	hs|11q12.3	NM_004254	chr11:62760632-62760573	1.67	1.021	0.86833
SLC25A18	solute carrier family 25 (mitochondrial carrier), member 18 (SLC25A18), nuclear gene encoding mitochondrial protein, mRNA [NM_031481]	+	hs|22q11.21	NM_031481	chr22:18072938-18072997	2.67	0.76061	0.275854
SLC25A29	solute carrier family 25, member 29 (SLC25A29), nuclear gene encoding mitochondrial protein, mRNA [NM_001039355]	-	hs|14q32.2	NM_001039355	chr14:100757547-100757488	1.63	0.863145	0.559319
SLC30A10	solute carrier family 30, member 10 (SLC30A10), mRNA [NM_018713]	-	hs|1q41	NM_018713	chr1:220087746-220087687	2.6	1.16308	0.288909
SLC37A1	solute carrier family 37 (glycerol-3-phosphate transporter), member 1 (SLC37A1), mRNA [NM_018964]	+	hs|21q22.3	NM_018964	chr21:44001065-44001123	1.19	1.29819	0.0462651
SLC39A8	solute carrier family 39 (zinc transporter), member 8 (SLC39A8), transcript variant 3, mRNA [NM_001135147]	-	hs|4q24	NM_022154	chr4:103183010-103182951	2.45	1.18281	0.708131
SLC45A1	solute carrier family 45, member 1 (SLC45A1), mRNA [NM_001080397]	+	hs|1p36.23	NM_001080397	chr1:8390869-8390928	1.59	0.861975	0.282202
SLC4A11	solute carrier family 4, sodium borate transporter, member 11 (SLC4A11), transcript variant 2, mRNA [NM_032034]	-	hs|20p13	NM_032034	chr20:3208221-3208162	1.38	1.32783	0.0110505
SLCO5A1	solute carrier organic anion transporter family, member 5A1 (SLCO5A1), transcript variant 1, mRNA [NM_030958]	-	hs|8q13.3	NM_030958	chr8:70585075-70585016	1.61	0.921891	0.630105
SLIT1	slit homolog 1 (Drosophila) (SLIT1), mRNA [NM_003061]	-	hs|10q24.1	NM_003061	chr10:98758072-98758013	2.75	1.34983	0.020687
SMAD3	SMAD family member 3 (SMAD3), transcript variant 1, mRNA [NM_005902]	+	hs|15q22.33	NM_005902	chr15:67487391-67487450	1.36	1.05061	0.664241
SMARCD3	SWI/SNF related, matrix associated, actin dependent regulator of chromatin, subfamily d, member 3 (SMARCD3), transcript variant 2, mRNA [NM_003078]	-	hs|7q36.1	NM_003078	chr7:150936124-150936065	2.17	0.851892	0.505629
SORL1	sortilin-related receptor, L(DLR class) A repeats containing (SORL1), mRNA [NM_003105]	+	hs|11q24.1	NM_003105	chr11:121500247-121500306	1.34	1.35142	0.179348
SP5	Sp5 transcription factor (SP5), mRNA [NM_001003845]	+	hs|2q31.1	NM_001003845	chr2:171574290-171574349	1.76	1.24804	0.385089
SPTAN1	spectrin, alpha, non-erythrocytic 1 (alpha-fodrin) (SPTAN1), transcript variant 2, mRNA [NM_003127]	+	hs|9q34.11	NM_003127	chr9:131395722-131395781	1.68	1.12037	0.359434
SPTLC3	serine palmitoyltransferase, long chain base subunit 3 (SPTLC3), mRNA [NM_018327]	+	hs|20p12.1	NM_018327	chr20:13055000-13055059	1.98	1.27437	0.00571521
SQRDL	sulfide quinone reductase-like (yeast) (SQRDL), nuclear gene encoding mitochondrial protein, mRNA [NM_021199]	+	hs|15q21.1	NM_021199	chr15:45983364-45983423	1.78	1.48785	0.185245
SRCIN1	SRC kinase signaling inhibitor 1 (SRCIN1), mRNA [NM_025248]	-	hs|17q12	NM_025248	chr17:36686449-36686390	2.65	0.934635	0.693145
SRGAP3	SLIT-ROBO Rho GTPase activating protein 3 (SRGAP3), transcript variant 1, mRNA [NM_014850]	-	hs|3p25.3	NM_014850	chr3:9022985-9022926	2.21	1.49618	0.0731244
SSBP2	single-stranded DNA binding protein 2 (SSBP2), mRNA [NM_012446]	-	hs|5q14.1	NM_012446	chr5:80716327-80716268	1.96	1.05766	0.846313
ST18	suppression of tumorigenicity 18 (breast carcinoma) (zinc finger protein) (ST18), mRNA [NM_014682]	-	hs|8q11.23	NM_014682	chr8:53024119-53024060	2.82	1.20613	0.531477
ST3GAL5	ST3 beta-galactoside alpha-2,3-sialyltransferase 5 (ST3GAL5), transcript variant 1, mRNA [NM_003896]	-	hs|2p11.2	NM_003896	chr2:86067218-86067159	1.88	1.0438	0.731444
ST5	suppression of tumorigenicity 5 (ST5), transcript variant 1, mRNA [NM_005418]	-	hs|11p15.4	NM_005418	chr11:8715180-8715121	1.59	0.810691	0.173152
ST7	suppression of tumorigenicity 7 (ST7), transcript variant a, mRNA [NM_018412]	+	hs|7q31.2	NM_018412	chr7:116849952-116859157	2.22	0.66215	0.0510571
ST7OT4	ST7 overlapping transcript 4 (non-protein coding) (ST7OT4), non-coding RNA [NR_002329]	+	hs|7q31.2	NR_002329	chr7:116596709-116596768	2.37	1.09177	0.385775
ST8SIA4	ST8 alpha-N-acetyl-neuraminide alpha-2,8-sialyltransferase 4 (ST8SIA4), transcript variant 1, mRNA [NM_005668]	-	hs|5q21.1	NM_005668	chr5:100143016-100142957	3.28	1.1715	0.0365787
STAC	SH3 and cysteine rich domain (STAC), mRNA [NM_003149]	+	hs|3p22.2	NM_003149	chr3:36588779-36588838	2.18	1.02153	0.928736
STBD1	starch binding domain 1 (STBD1), mRNA [NM_003943]	+	hs|4q21.1	NM_003943	chr4:77231410-77231469	1.59	1.15598	0.4179
STK3	serine/threonine kinase 3 (STK3), mRNA [NM_006281]	-	hs|8q22.2	NM_006281	chr8:99466971-99466912	1.72	1.2582	0.387303
STMN3	stathmin-like 3 (STMN3), mRNA [NM_015894]	-	hs|20q13.33	NM_015894	chr20:62272003-62271944	1.48	1.24635	0.0470566
TAL2	T-cell acute lymphocytic leukemia 2 (TAL2), mRNA [NM_005421]	+	hs|9q31.2	NM_005421	chr9:108424910-108424969	1.42	1.12224	0.64977
TARSL2	threonyl-tRNA synthetase-like 2 (TARSL2), mRNA [NM_152334]	-	hs|15q26.3	NM_152334	chr15:102194746-102194687	1.78	0.730129	0.0698611
TENC1	tensin like C1 domain containing phosphatase (tensin 2) (TENC1), transcript variant 1, mRNA [NM_015319]	+	hs|12q13.13	NM_015319	chr12:53457567-53457626	1.38	1.12196	0.438455
TFEB	transcription factor EB (TFEB), transcript variant 1, mRNA [NM_007162]	-	hs|6p21.1	NM_007162	chr6:41658879-41658820	1.5	1.21089	0.471247
TFF3	trefoil factor 3 (intestinal) (TFF3), mRNA [NM_003226]	-	hs|21q22.3	NM_003226	chr21:43731813-43731777	1.46	0.76975	0.0259903
THBS4	thrombospondin 4 (THBS4), mRNA [NM_003248]	+	hs|5q14.1	NM_003248	chr5:79378905-79378964	2.24	1.16009	0.29876
TMCC2	transmembrane and coiled-coil domain family 2 (TMCC2), transcript variant 1, mRNA [NM_014858]	+	hs|1q32.1	NM_014858	chr1:205242117-205242176	2.93	1.03007	0.899823
TMEM150C	transmembrane protein 150C (TMEM150C), mRNA [NM_001080506]	-	hs|4q21.22	NM_001080506	chr4:83405845-83405786	1.58	0.983449	0.936542
TMEM158	transmembrane protein 158 (gene/pseudogene) (TMEM158), mRNA [NM_015444]	-	hs|3p21.31	NM_015444	chr3:45266206-45266147	2.22	0.985294	0.956087
TMEM86A	transmembrane protein 86A (TMEM86A), mRNA [NM_153347]	+	hs|11p15.1	NM_153347	chr11:18726088-18726147	1.25	0.840664	0.341858
TMPRSS6	transmembrane protease, serine 6 (TMPRSS6), mRNA [NM_153609]	-	hs|22q12.3	NM_153609	chr22:37461812-37461753	2.15	1.04701	0.859529
TNFSF13	tumor necrosis factor (ligand) superfamily, member 13 (TNFSF13), transcript variant gamma, mRNA [NM_172088]	+	hs|17p13.1	NM_172088	chr17:7463468-7463709	1.38	1.10989	0.454255
TNIK	TRAF2 and NCK interacting kinase (TNIK), transcript variant 1, mRNA [NM_015028]	-	hs|3q26.2	NM_015028	chr3:170781729-170781670	2.83	1.02504	0.838395
TRIM34	tripartite motif containing 34 (TRIM34), transcript variant 3, mRNA [NM_130390]	+	hs|11p15.4	NM_130390	chr11:5655079-5655869	2.16	1.16122	0.183134
TRPC1	transient receptor potential cation channel, subfamily C, member 1 (TRPC1), mRNA [NM_003304]	+	hs|3q23	NM_003304	chr3:142526520-142526579	4.15	0.959305	0.680111
TRPS1	trichorhinophalangeal syndrome I (TRPS1), mRNA [NM_014112]	-	hs|8q23.3	NM_014112	chr8:116421052-116420993	2.49	0.868876	0.331799
TSPYL5	TSPY-like 5 (TSPYL5), mRNA [NM_033512]	-	hs|8q22.1	NM_033512	chr8:98288935-98288876	1.55	0.95848	0.794334
TTR	transthyretin (TTR), mRNA [NM_000371]	+	hs|18q12.1	NM_000371	chr18:29178720-29178779	1.58	0.825154	0.00715898
TUBB3	tubulin, beta 3 (TUBB3), transcript variant 1, mRNA [NM_006086]	+	hs|16q24.3	NM_006086	chr16:90002437-90002496	2.1	1.01166	0.931405
TULP4	tubby like protein 4 (TULP4), transcript variant 1, mRNA [NM_020245]	+	hs|6q25.3	NM_020245	chr6:158932662-158932721	2.05	0.937039	0.83545
UBA7	ubiquitin-like modifier activating enzyme 7 (UBA7), mRNA [NM_003335]	-	hs|3p21.31	NM_003335	chr3:49845476-49845325	1.29	1.40657	0.00216094
UMODL1	uromodulin-like 1 (UMODL1), transcript variant 2, mRNA [NM_173568]	+	hs|21q22.3	NM_173568	chr21:43562715-43562774	1.68	1.28369	0.0653176
UNC5B	unc-5 homolog B (C. elegans) (UNC5B), mRNA [NM_170744]	+	hs|10q22.1	NM_170744	chr10:73059597-73059656	2.42	1.30402	0.00155491
USP11	ubiquitin specific peptidase 11 (USP11), mRNA [NM_004651]	+	hs|Xp11.23	NM_004651	chrX:47107052-47107204	1.46	0.950132	0.357674
USP54	ubiquitin specific peptidase 54 (USP54), mRNA [NM_152586]	-	hs|10q22.2	NM_152586	chr10:75257445-75257386	1.59	1.02753	0.726205
UXT	ubiquitously-expressed transcript [Source:HGNC Symbol;Acc:12641] [ENST00000376964]	-	hs|Xp11.23	NA	chrX:47516577-47516518	3.65	1.45599	0.0471676
VCY	variable charge, Y-linked (VCY), mRNA [NM_004679]	+	hs|Yq11.221	NM_004679	chrY:16168718-16168777	1.53	0.833054	0.613401
VIPR2	vasoactive intestinal peptide receptor 2 (VIPR2), mRNA [NM_003382]	-	hs|7q36.3	NM_003382	chr7:158821273-158821214	2.6	0.97783	0.807661
VPS37D	vacuolar protein sorting 37 homolog D (S. cerevisiae) (VPS37D), mRNA [NM_001077621]	+	hs|7q11.23	NM_001077621	chr7:73086324-73086383	1.27	1.08138	0.68862
VSTM2L	V-set and transmembrane domain containing 2 like (VSTM2L), mRNA [NM_080607]	+	hs|20q11.23	NM_080607	chr20:36573562-36573621	1.9	1.3517	0.236726
VWDE	von Willebrand factor D and EGF domains (VWDE), mRNA [NM_001135924]	-	hs|7p21.3	NM_001135924	chr7:12373186-12373127	1.89	0.775368	0.283382
WDR16	WD repeat domain 16 (WDR16), transcript variant 2, mRNA [NM_145054]	+	hs|17p13.1	NM_145054	chr17:9546422-9546481	2.43	1.39749	0.0294355
WNT2B	wingless-type MMTV integration site family, member 2B (WNT2B), transcript variant WNT-2B1, mRNA [NM_004185]	+	hs|1p13.2	NM_004185	chr1:113063369-113063428	2.51	1.18276	0.193513
XKR6	XK, Kell blood group complex subunit-related family, member 6 (XKR6), transcript variant 2, mRNA [NM_173683]	-	hs|8p23.1	NM_173683	chr8:10753737-10753678	2.07	1.42352	0.00670966
ZBTB34	zinc finger and BTB domain containing 34 (ZBTB34), mRNA [NM_001099270]	+	hs|9q33.3	NM_001099270	chr9:129647686-129647745	1.77	1.03126	0.935065
ZBTB43	zinc finger and BTB domain containing 43 (ZBTB43), transcript variant 1, mRNA [NM_014007]	+	hs|9q33.3	NM_014007	chr9:129598599-129598658	2	1.36822	0.024865
ZBTB46	zinc finger and BTB domain containing 46 (ZBTB46), mRNA [NM_025224]	-	hs|20q13.33	NM_025224	chr20:62375999-62375940	1.87	1.10943	0.299554
ZFHX4	zinc finger homeobox 4 (ZFHX4), mRNA [NM_024721]	+	hs|8q21.11	NM_024721	chr8:77776697-77776756	1.88	1.18276	0.149751
ZNF117	zinc finger protein 117 (ZNF117), mRNA [NM_015852]	-	hs|7q11.21	NM_015852	chr7:64435041-64434982	2.59	0.955336	0.748046
ZNF385B	zinc finger protein 385B (ZNF385B), transcript variant 1, mRNA [NM_152520]	-	hs|2q31.2	NM_152520	chr2:180307554-180307495	2.53	1.02605	0.889219
ZNF462	zinc finger protein 462 (ZNF462), mRNA [NM_021224]	+	hs|9q31.2	NM_021224	chr9:109773650-109773709	1.4	1.25127	0.321828
ZNF492	zinc finger protein 492 (ZNF492), mRNA [NM_020855]	+	hs|19p12	NM_020855	chr19:22849435-22849494	1.47	0.971799	0.781558
ZNF594	zinc finger protein 594 (ZNF594), mRNA [NM_032530]	-	hs|17p13.2	NM_032530	chr17:5082968-5082909	1.51	1.35371	0.023196
ZNF677	zinc finger protein 677 [Source:HGNC Symbol;Acc:28730] [ENST00000333952]	-	hs|19q13.42	BX648243	chr19:53731636-53731577	2.07	0.737236	0.0142488
ZNF703	zinc finger protein 703 (ZNF703), mRNA [NM_025069]	+	hs|8p11.23	NM_025069	chr8:37556337-37556396	1.89	1.13951	0.450179
ZNF711	zinc finger protein 711 (ZNF711), mRNA [NM_021998]	+	hs|Xq21.1	NM_021998	chrX:84527242-84527301	2.26	1.05354	0.473829
ZNF713	zinc finger protein 713 (ZNF713), mRNA [NM_182633]	+	hs|7p11.2	NM_182633	chr7:56007679-56007738	2.17	1.11371	0.34835
ZNF750	zinc finger protein 750 (ZNF750), mRNA [NM_024702]	-	hs|17q25.3	NM_024702	chr17:80787421-80787362	2.49	1.07524	0.125678
ZSWIM6	zinc finger, SWIM-type containing 6 (ZSWIM6), mRNA [NM_020928]	+	hs|5q12.1	NM_020928	chr5:60841208-60841267	1.35	0.992837	0.981907
ZYG11A	zyg-11 homolog A (C. elegans) (ZYG11A), mRNA [NM_001004339]	+	hs|1p32.3	NM_001004339	chr1:53352665-53352724	1.78	1.11872	0.126543
	CD276 molecule (CD276), transcript variant 1, mRNA [NM_001024736]	+	hs|15q24.1	NM_001024736	chr15:74006791-74006850	1.67	1.17017	0.46342

## Sheet: Pattern 4. Down-Down
Supplementary file 1. Pattern 4. Genes down-regulated in LNCaP-DHT and in LNCaP-Abl cells
Genes	Gene description	Chromosome strand	Chromosome localization	Accession Number	Genomic position	- DHT (FC)	LNCaP-Abl versus LNCaP (FC)	p value LNCaP-Abl versus LNCaP
AZGP1	alpha-2-glycoprotein 1, zinc-binding (AZGP1), mRNA [NM_001185]	-	hs|7q22.1	NM_001185	chr7:99564778-99564719	-2.14	0.5519	0.0770769
CEL	carboxyl ester lipase (bile salt-stimulated lipase) (CEL), mRNA [NM_001807]	+	hs|9q34.2	NM_001807	chr9:135945982-135946041	-1.76	0.249708	0.00228688
DIO3	deiodinase, iodothyronine, type III (DIO3), mRNA [NM_001362]	+	hs|14q32.31	NM_001362	chr14:102028602-102028661	-2.54	0.398248	0.0026645
DUSP4	dual specificity phosphatase 4 (DUSP4), transcript variant 1, mRNA [NM_001394]	-	hs|8p12	NM_001394	chr8:29194441-29194382	-1.94	0.557497	0.0800486
FAM43A	family with sequence similarity 43, member A (FAM43A), mRNA [NM_153690]	+	hs|3q29	NM_153690	chr3:194409703-194409762	-1.47	0.586501	4.59112e-05
FSIP1	fibrous sheath interacting protein 1 (FSIP1), mRNA [NM_152597]	-	hs|15q14	NM_152597	chr15:39909944-39893077	-1.86	0.19603	0.0337857
HIST1H4A	histone cluster 1, H4a (HIST1H4A), mRNA [NM_003538]	+	hs|6p22.2	NM_003538	chr6:26022207-26022266	-3.02	0.561698	0.000873878
LCN2	lipocalin 2 (LCN2), mRNA [NM_005564]	+	hs|9q34.11	NM_005564	chr9:130914244-130914303	-4.32	0.0941066	0.000765774
MGLL	monoglyceride lipase (MGLL), transcript variant 1, mRNA [NM_007283]	-	hs|3q21.3	NM_007283	chr3:127407970-127407911	-1.64	0.3178	0.000806309
NDUFA4L2	NADH dehydrogenase (ubiquinone) 1 alpha subcomplex, 4-like 2 (NDUFA4L2), mRNA [NM_020142]	-	hs|12q13.3	NM_020142	chr12:57629546-57629358	-3.2	0.341524	0.0221157
PLOD2	procollagen-lysine, 2-oxoglutarate 5-dioxygenase 2 (PLOD2), transcript variant 1, mRNA [NM_182943]	-	hs|3q24	NM_182943	chr3:145787511-145787452	-4.45	0.361546	0.00028154
S100P	S100 calcium binding protein P (S100P), mRNA [NM_005980]	+	hs|4p16.1	NM_005980	chr4:6698819-6698878	-6.83	0.406432	0.0367673
SERPINA3	serpin peptidase inhibitor, clade A (alpha-1 antiproteinase, antitrypsin), member 3 (SERPINA3), mRNA [NM_001085]	+	hs|14q32.13	NM_001085	chr14:95088682-95088741	-2.09	0.451606	0.00983734
SIPA1L2	signal-induced proliferation-associated 1 like 2 (SIPA1L2), mRNA [NM_020808]	-	hs|1q42.2	NM_020808	chr1:232534575-232534516	-2.27	0.482907	0.0104361
SLPI	secretory leukocyte peptidase inhibitor (SLPI), mRNA [NM_003064]	-	hs|20q13.12	NM_003064	chr20:43882279-43882220	-1.87	0.55467	0.000836215
STEAP3	STEAP family member 3 (STEAP3), transcript variant 1, mRNA [NM_182915]	+	hs|2q14.2	NM_182915	chr2:120022998-120023057	-1.42	0.562041	0.00307055
TNFSF10	tumor necrosis factor (ligand) superfamily, member 10 (TNFSF10), transcript variant 1, mRNA [NM_003810]	-	hs|3q26.31	NM_003810	chr3:172223925-172223866	-1.59	0.568965	0.000239363

## Sheet: Pattern 5. Down-Up
Supplementary file 1. Pattern 5. Genes down-regulated in LNCaP-DHT and in LNCaP-Abl cells
Genes	Gene description	Chromosome strand	Chromosome localization	Accession Number	Genomic position	- DHT (FC)	LNCaP-Abl versus LNCaP (FC)	p value LNCaP-Abl versus LNCaP
ABLIM2	actin binding LIM protein family, member 2 (ABLIM2), transcript variant 1, mRNA [NM_001130083]	-	hs|4p16.1	NM_001130083	chr4:7968094-7968035	-1.84	1.53379	0.0429202
AGBL1	ATP/GTP binding protein-like 1 (AGBL1), mRNA [NM_152336]	+	hs|15q25.3	NM_152336	chr15:87531258-87531317	-2	1.65407	0.0302812
AIM1	absent in melanoma 1 (AIM1), mRNA [NM_001624]	+	hs|6q21	NM_001624	chr6:107017763-107017822	-2.12	6.09809	0.00274626
ANKRD29	ankyrin repeat domain 29 (ANKRD29), mRNA [NM_173505]	-	hs|18q11.2	NM_173505	chr18:21180440-21180381	-2.01	10.8211	0.00175628
ANLN	anillin, actin binding protein (ANLN), mRNA [NM_018685]	+	hs|7p14.2	NM_018685	chr7:36492587-36492646	-2.32	15.63	0.000534288
APOBEC3B	apolipoprotein B mRNA editing enzyme, catalytic polypeptide-like 3B (APOBEC3B), mRNA [NM_004900]	+	hs|22q13.1	NM_004900	chr22:39387538-39387597	-1.68	1.5607	0.0377391
ARHGAP11A	Rho GTPase activating protein 11A (ARHGAP11A), transcript variant 2, mRNA [NM_199357]	+	hs|15q13.3	NM_199357	chr15:32928084-32928143	-1.49	3.09215	0.00549179
ASF1B	ASF1 anti-silencing function 1 homolog B (S. cerevisiae) (ASF1B), mRNA [NM_018154]	-	hs|19p13.12	NM_018154	chr19:14230697-14230638	-2.27	3.77785	0.000229403
ASNS	asparagine synthetase (glutamine-hydrolyzing) (ASNS), transcript variant 2, mRNA [NM_001673]	-	hs|7q21.3	NM_001673	chr7:97481520-97481461	-1.53	2.36971	0.00568746
ASPM	asp (abnormal spindle) homolog, microcephaly associated (Drosophila) (ASPM), transcript variant 1, mRNA [NM_018136]	-	hs|1q31.3	NM_018136	chr1:197053513-197053454	-1.94	15.4371	0.000996043
ATAD2	ATPase family, AAA domain containing 2 (ATAD2), mRNA [NM_014109]	-	hs|8q24.13	NM_014109	chr8:124332837-124332778	-1.73	11.141	0.0015207
AURKA	aurora kinase A (AURKA), transcript variant 1, mRNA [NM_198433]	-	hs|20q13.2	NM_198433	chr20:54945179-54945120	-1.46	5.45101	0.00176823
BCL11B	B-cell CLL/lymphoma 11B (zinc finger protein) (BCL11B), transcript variant 1, mRNA [NM_138576]	-	hs|14q32.2	NM_138576	chr14:99636080-99636021	-1.43	6.78347	1.71553e-05
BHLHE40	basic helix-loop-helix family, member e40 (BHLHE40), mRNA [NM_003670]	+	hs|3p26.1	NM_003670	chr3:5026260-5026319	-1.75	2.7312	0.00384617
BLM	Bloom syndrome, RecQ helicase-like (BLM), mRNA [NM_000057]	+	hs|15q26.1	NM_000057	chr15:91358495-91358554	-2.78	1.77816	0.000818565
BRCA1	breast cancer 1, early onset (BRCA1), transcript variant 2, mRNA [NM_007300]	-	hs|17q21.31	NM_007300	chr17:41196481-41196422	-2.87	9.57838	0.000217614
BRCA2	breast cancer 2, early onset (BRCA2), mRNA [NM_000059]	+	hs|13q13.1	NM_000059	chr13:32972996-32973055	-2.54	4.04327	0.00289767
BRIP1	BRCA1 interacting protein C-terminal helicase 1 (BRIP1), mRNA [NM_032043]	-	hs|17q23.2	NM_032043	chr17:59760967-59760908	-2.35	4.9335	0.00402959
BTN3A2	butyrophilin, subfamily 3, member A2 (BTN3A2), transcript variant 1, mRNA [NM_007047]	+	hs|6p22.2	NM_007047	chr6:26378257-26378316	-1.3	2.44574	0.0075088
BUB1	budding uninhibited by benzimidazoles 1 homolog (yeast) (BUB1), mRNA [NM_004336]	-	hs|2q13	NM_004336	chr2:111397340-111395699	-1.69	10.8783	0.000258073
BUB1B	budding uninhibited by benzimidazoles 1 homolog beta (yeast) (BUB1B), mRNA [NM_001211]	+	hs|15q15.1	NM_001211	chr15:40512828-40512887	-1.41	4.11754	0.00105652
C11orf82	chromosome 11 open reading frame 82 (C11orf82), mRNA [NM_145018]	+	hs|11q14.1	NM_145018	chr11:82645351-82645410	-2.48	2.9435	0.00413178
C12orf48	chromosome 12 open reading frame 48 (C12orf48), mRNA [NM_017915]	+	hs|12q23.2	NM_017915	chr12:102591152-102591211	-1.29	8.84563	0.00127764
C15orf42	chromosome 15 open reading frame 42 (C15orf42), mRNA [NM_152259]	+	hs|15q26.1	NM_152259	chr15:90170742-90170801	-2.85	2.79172	0.000406263
C3orf15	chromosome 3 open reading frame 15 (C3orf15), mRNA [NM_033364]	+	hs|3q13.33	NM_033364	chr3:119483911-119483970	-3.33	2.86183	0.000180009
C5orf34	chromosome 5 open reading frame 34 (C5orf34), mRNA [NM_198566]	-	hs|5p12	NM_198566	chr5:43492836-43492367	-2.08	3.61523	0.00052503
C6orf105	chromosome 6 open reading frame 105 (C6orf105), transcript variant 2, mRNA [NM_032744]	-	hs|6p24.1	NM_032744	chr6:11714061-11714002	-2.2	1.56441	0.00100077
C9orf100	chromosome 9 open reading frame 100 (C9orf100), mRNA [NM_032818]	-	hs|9p13.3	NM_032818	chr9:35663057-35662998	-2.44	2.43707	0.000240263
C9orf40	chromosome 9 open reading frame 40 (C9orf40), mRNA [NM_017998]	-	hs|9q21.13	NM_017998	chr9:77562854-77562795	-1.38	4.19247	3.23963e-05
CASC5	cancer susceptibility candidate 5 (CASC5), transcript variant 1, mRNA [NM_170589]	+	hs|15q15.1	NM_170589	chr15:40917525-40917584	-1.74	11.4791	0.000186825
CCDC150	coiled-coil domain containing 150 (CCDC150), mRNA [NM_001080539]	+	hs|2q33.1	NM_001080539	chr2:197590735-197590794	-2.37	1.76468	0.0027139
CCNA2	cyclin A2 (CCNA2), mRNA [NM_001237]	-	hs|4q27	NM_001237	chr4:122740054-122739995	-1.49	10.6869	8.33861e-05
CCNB2	cyclin B2 (CCNB2), mRNA [NM_004701]	+	hs|15q22.2	NM_004701	chr15:59417139-59417198	-1.78	4.56796	0.00184293
CD55	CD55 molecule, decay accelerating factor for complement (Cromer blood group) (CD55), transcript variant 1, mRNA [NM_000574]	+	hs|1q32.2	NM_000574	chr1:207510071-207510130	-2.94	11.8481	1.75934e-07
CDC25C	cell division cycle 25 homolog C (S. pombe) (CDC25C), transcript variant 1, mRNA [NM_001790]	-	hs|5q31.2	NM_001790	chr5:137621299-137621240	-2.02	5.70721	0.000989449
CDC45	cell division cycle 45 homolog (S. cerevisiae) (CDC45), transcript variant 2, mRNA [NM_003504]	+	hs|22q11.21	NM_003504	chr22:19506385-19508015	-2.88	4.66033	0.000709729
CDCA3	cell division cycle associated 3 (CDCA3), mRNA [NM_031299]	-	hs|12p13.31	NM_031299	chr12:6958498-6958315	-1.52	8.66168	0.000170804
CDCA4	cell division cycle associated 4 (CDCA4), transcript variant 1, mRNA [NM_017955]	-	hs|14q32.33	NM_017955	chr14:105476786-105476727	-1.96	2.33551	0.00146192
CDCA5	cell division cycle associated 5 (CDCA5), mRNA [NM_080668]	-	hs|11q13.1	NM_080668	chr11:64845055-64844996	-2.26	3.52607	0.00176952
CDCA7	cell division cycle associated 7 (CDCA7), transcript variant 1, mRNA [NM_031942]	+	hs|2q31.1	NM_031942	chr2:174233490-174233549	-2.47	6.14197	0.0111446
CDK6	cyclin-dependent kinase 6 (CDK6), transcript variant 1, mRNA [NM_001259]	-	hs|7q21.2	NM_001259	chr7:92234502-92234443	-2.86	1.69733	0.00728519
CDKN3	cyclin-dependent kinase inhibitor 3 (CDKN3), transcript variant 1, mRNA [NM_005192]	+	hs|14q22.2	NM_005192	chr14:54878384-54882635	-1.7	5.03456	0.00205307
CDT1	chromatin licensing and DNA replication factor 1 (CDT1), mRNA [NM_030928]	+	hs|16q24.3	NM_030928	chr16:88875606-88875665	-1.75	3.31645	0.0135833
CEBPB	CCAAT/enhancer binding protein (C/EBP), beta (CEBPB), mRNA [NM_005194]	+	hs|20q13.13	NM_005194	chr20:48808989-48809048	-1.62	1.56103	0.0153879
CENPA	centromere protein A (CENPA), transcript variant 1, mRNA [NM_001809]	+	hs|2p23.3	NM_001809	chr2:27016914-27016973	-2.3	7.31038	0.00170622
CENPE	centromere protein E, 312kDa (CENPE), mRNA [NM_001813]	-	hs|4q24	NM_001813	chr4:104027398-104027339	-1.89	8.79859	0.000259293
CENPF	centromere protein F, 350/400kDa (mitosin) (CENPF), mRNA [NM_016343]	+	hs|1q41	NM_016343	chr1:214837308-214837367	-1.71	5.52449	0.00101917
CENPH	centromere protein H (CENPH), mRNA [NM_022909]	+	hs|5q13.2	NM_022909	chr5:68505649-68505708	-1.75	4.70937	0.000602622
CENPK	centromere protein K (CENPK), mRNA [NM_022145]	-	hs|5q12.3	NM_022145	chr5:64813872-64813813	-2.55	5.73471	0.0151503
CENPM	centromere protein M [Source:HGNC Symbol;Acc:18352] [ENST00000402420]	-	hs|22q13.2	NM_024053	chr22:42334819-42334760	-2.55	2.96277	0.00157003
CENPN	centromere protein N (CENPN), transcript variant 2, mRNA [NM_001100624]	+	hs|16q23.2	NM_018455	chr16:81053871-81056408	-3.11	6.71564	0.00103557
CEP152	centrosomal protein 152kDa (CEP152), transcript variant 2, mRNA [NM_014985]	-	hs|15q21.1	NM_014985	chr15:49030758-49030699	-1.97	2.33168	0.0185921
CEP55	centrosomal protein 55kDa (CEP55), transcript variant 1, mRNA [NM_018131]	+	hs|10q23.33	NM_018131	chr10:95288754-95288813	-2.19	9.27256	0.000760207
CHCHD4	coiled-coil-helix-coiled-coil-helix domain containing 4 (CHCHD4), nuclear gene encoding mitochondrial protein, transcript variant 2, mRNA [NM_144636]	-	hs|3p25.1	NM_144636	chr3:14153820-14153761	-1.34	2.24406	0.000403153
CHEK1	CHK1 checkpoint homolog (S. pombe) (CHEK1), transcript variant 2, mRNA [NM_001114121]	+	hs|11q24.2	NM_001114121	chr11:125525158-125525217	-1.78	5.89483	0.0306555
CIT	citron (rho-interacting, serine/threonine kinase 21) (CIT), transcript variant 1, mRNA [NM_001206999]	-	hs|12q24.23	NM_007174	chr12:120123690-120123631	-1.73	2.14572	0.00648382
CKS1B	CDC28 protein kinase regulatory subunit 1B (CKS1B), transcript variant 1, mRNA [NM_001826]	+	hs|1q21.3	NM_001826	chr1:154947230-154950471	-1.6	8.07512	7.3273e-05
CLSPN	claspin (CLSPN), transcript variant 1, mRNA [NM_022111]	-	hs|1p34.3	NM_022111	chr1:36204176-36204117	-2.43	1.8935	0.0135104
CMTM7	CKLF-like MARVEL transmembrane domain containing 7 (CMTM7), transcript variant 1, mRNA [NM_138410]	+	hs|3p22.3	NM_138410	chr3:32496155-32496214	-1.46	1.70981	0.0167846
CNTNAP2	contactin associated protein-like 2 (CNTNAP2), mRNA [NM_014141]	+	hs|7q36.1	NM_014141	chr7:148117937-148117996	-2.6	1.52927	0.0119792
DAPL1	death associated protein-like 1 (DAPL1), mRNA [NM_001017920]	+	hs|2q24.1	NM_001017920	chr2:159672401-159672460	-2.87	1.7295	0.0359514
DBP	D site of albumin promoter (albumin D-box) binding protein (DBP), mRNA [NM_001352]	-	hs|19q13.33	NM_001352	chr19:49136805-49136746	-1.77	1.72355	0.013326
DEPDC1	DEP domain containing 1 (DEPDC1), transcript variant 2, mRNA [NM_017779]	-	hs|1p31.2	NM_017779	chr1:68939846-68939812	-2.07	10.072	0.000907489
DEPDC1B	DEP domain containing 1B (DEPDC1B), transcript variant 1, mRNA [NM_018369]	-	hs|5q12.1	NM_018369	chr5:59893300-59893241	-2.5	11.9226	0.000654379
DIAPH3	diaphanous homolog 3 (Drosophila) (DIAPH3), transcript variant 2, mRNA [NM_030932]	-	hs|13q21.2	NM_001042517	chr13:60686214-60686155	-2.22	3.88132	0.000440247
DSCC1	defective in sister chromatid cohesion 1 homolog (S. cerevisiae) (DSCC1), mRNA [NM_024094]	-	hs|8q24.12	NM_024094	chr8:120847137-120847079	-1.86	3.75743	0.00847405
DTL	denticleless homolog (Drosophila) (DTL), mRNA [NM_016448]	+	hs|1q32.3	NM_016448	chr1:212277852-212277911	-3.1	10.4005	0.00202073
E2F1	E2F transcription factor 1 (E2F1), mRNA [NM_005225]	-	hs|20q11.22	NM_005225	chr20:32264048-32263989	-2.47	5.32686	9.90969e-05
E2F2	E2F transcription factor 2 (E2F2), mRNA [NM_004091]	-	hs|1p36.12	NM_004091	chr1:23832992-23832933	-2.88	1.51081	0.0041682
E2F7	E2F transcription factor 7 (E2F7), mRNA [NM_203394]	-	hs|12q21.2	NM_203394	chr12:77415579-77415520	-3.07	5.91869	0.00348272
E2F8	E2F transcription factor 8 (E2F8), mRNA [NM_024680]	-	hs|11p15.1	NM_024680	chr11:19245734-19245675	-2.93	6.06607	0.00296912
EGF	epidermal growth factor (EGF), transcript variant 1, mRNA [NM_001963]	+	hs|4q25	NM_001963	chr4:110932689-110932748	-1.7	7.55259	0.000222833
EIF4EBP1	eukaryotic translation initiation factor 4E binding protein 1 (EIF4EBP1), mRNA [NM_004095]	+	hs|8p11.23	NM_004095	chr8:37917718-37917777	-2.04	1.53154	0.0113819
ELOVL2	ELOVL fatty acid elongase 2 (ELOVL2), mRNA [NM_017770]	-	hs|6p24.2	NM_017770	chr6:10981073-10981014	-3.38	2.31353	0.00721507
ELOVL5	ELOVL fatty acid elongase 5 (ELOVL5), transcript variant 4, mRNA [NM_001242831]	-	hs|6p12.1	NM_001242831	chr6:53159170-53159111	-1.88	1.87502	0.00477643
EME1	essential meiotic endonuclease 1 homolog 1 (S. pombe) (EME1), transcript variant 2, mRNA [NM_152463]	+	hs|17q21.33	NM_152463	chr17:48458627-48458686	-1.81	2.5998	0.0379096
ESCO2	establishment of cohesion 1 homolog 2 (S. cerevisiae) (ESCO2), mRNA [NM_001017420]	+	hs|8p21.1	NM_001017420	chr8:27660830-27660889	-2.17	2.33676	0.0111185
ESPL1	extra spindle pole bodies homolog 1 (S. cerevisiae) (ESPL1), mRNA [NM_012291]	+	hs|12q13.13	NM_012291	chr12:53686748-53687109	-1.85	3.39119	0.00329546
EXO1	exonuclease 1 (EXO1), transcript variant 3, mRNA [NM_003686]	+	hs|1q43	NM_003686	chr1:242048717-242048776	-3.17	2.07574	0.0150267
EXOSC8	exosome component 8 (EXOSC8), mRNA [NM_181503]	+	hs|13q13.3	NM_181503	chr13:37583331-37583390	-1.29	2.03775	0.0463091
EZH2	enhancer of zeste homolog 2 (Drosophila) (EZH2), transcript variant 1, mRNA [NM_004456]	-	hs|7q36.1	NM_004456	chr7:148504564-148504505	-1.36	2.36805	0.0483758
FAM111B	family with sequence similarity 111, member B (FAM111B), transcript variant 1, mRNA [NM_198947]	+	hs|11q12.1	NM_198947	chr11:58894801-58894860	-2.1	5.01852	0.00173529
FAM174B	family with sequence similarity 174, member B (FAM174B), mRNA [NM_207446]	-	hs|15q26.1	NM_207446	chr15:93160848-93160789	-1.4	2.48131	0.00893698
FAM54A	family with sequence similarity 54, member A (FAM54A), transcript variant 2, mRNA [NM_138419]	-	hs|6q23.3	NM_138419	chr6:136552451-136552392	-2.53	6.92974	0.00164286
FAM64A	family with sequence similarity 64, member A (FAM64A), transcript variant 2, mRNA [NM_001195228]	+	hs|17p13.2	NM_001195228	chr17:6352667-6352726	-2.14	4.76706	0.000822491
FAM83D	family with sequence similarity 83, member D (FAM83D), mRNA [NM_030919]	+	hs|20q11.23	NM_030919	chr20:37581326-37581385	-1.78	3.58382	0.00237661
FANCA	Fanconi anemia, complementation group A (FANCA), transcript variant 2, mRNA [NM_001018112]	-	hs|16q24.3	NM_001018112	chr16:89877175-89877116	-1.81	1.7107	0.00248434
FANCI	Fanconi anemia, complementation group I (FANCI), transcript variant 2, mRNA [NM_018193]	+	hs|15q26.1	NM_018193	chr15:89858528-89858587	-1.8	7.41758	0.00180772
FEN1	flap structure-specific endonuclease 1 (FEN1), mRNA [NM_004111]	+	hs|11q12.2	NM_004111	chr11:61564029-61564087	-1.76	5.1187	2.35385e-05
FERMT1	fermitin family member 1 (FERMT1), mRNA [NM_017671]	-	hs|20p12.3	NM_017671	chr20:6055889-6055830	-2.22	2.34939	0.0249586
FLJ41170	cDNA FLJ11480 fis, clone HEMBA1001791. [AK021542]	+	hs|14q32.31	AK021542	chr14:101473040-101473099	-1.85	1.99122	0.00898376
GARS	glycyl-tRNA synthetase (GARS), mRNA [NM_002047]	+	hs|7p14.3	NM_002047	chr7:30665891-30668190	-1.48	2.33989	0.0104989
GINS2	GINS complex subunit 2 (Psf2 homolog) (GINS2), mRNA [NM_016095]	-	hs|16q24.1	NM_016095	chr16:85711713-85711654	-1.91	4.42678	0.00121251
GINS3	GINS complex subunit 3 (Psf3 homolog) (GINS3), transcript variant 2, mRNA [NM_022770]	+	hs|16q21	NM_022770	chr16:58439799-58439858	-1.63	2.04912	0.0209845
GINS4	GINS complex subunit 4 (Sld5 homolog) (GINS4), mRNA [NM_032336]	+	hs|8p11.21	NM_032336	chr8:41402042-41402101	-2	2.36309	0.000396781
GRIN2A	cDNA, FLJ98903. [AK308862]	-	hs|16p13.2	AK308862	chr16:10273875-10273816	-2.41	1.50198	0.0202857
GSG2	germ cell associated 2 (haspin) (GSG2), mRNA [NM_031965]	+	hs|17p13.2	NM_031965	chr17:3629418-3629477	-2.43	2.57237	0.00565995
GTSE1	G-2 and S-phase expressed 1 (GTSE1), mRNA [NM_016426]	+	hs|22q13.31	NM_016426	chr22:46725391-46725450	-1.45	3.92504	0.00553421
HELLS	helicase, lymphoid-specific (HELLS), mRNA [NM_018063]	+	hs|10q23.33	NM_018063	chr10:96354481-96354540	-1.99	3.52762	0.0148603
HERC3	hect domain and RLD 3, mRNA (cDNA clone IMAGE:6050308), complete cds. [BC038960]	+	hs|4q22.1	BC038960	chr4:89578269-89578328	-1.43	1.75046	0.000663447
HIST1H1B	histone cluster 1, H1b (HIST1H1B), mRNA [NM_005322]	-	hs|6p22.1	NM_005322	chr6:27834688-27834629	-2.43	1.64363	0.0488082
HJURP	Holliday junction recognition protein (HJURP), mRNA [NM_018410]	-	hs|2q37.1	NM_018410	chr2:234746088-234746029	-1.83	4.82744	0.000497233
HLA-DRB4	major histocompatibility complex, class II, DR beta 4 (HLA-DRB4), mRNA [NM_021983]	NA	NA	NM_021983	NA	-2.81	1.57492	0.000123856
HMGB2	high mobility group box 2 (HMGB2), transcript variant 1, mRNA [NM_002129]	-	hs|4q34.1	NM_002129	chr4:174253072-174253013	-1.63	7.76225	0.000250771
HMMR	hyaluronan-mediated motility receptor (RHAMM) (HMMR), transcript variant 2, mRNA [NM_012484]	+	hs|5q34	NM_012484	chr5:162918837-162918896	-1.9	7.60811	0.00133844
HSD3B2	hydroxy-delta-5-steroid dehydrogenase, 3 beta- and steroid delta-isomerase 2 (HSD3B2), transcript variant 1, mRNA [NM_000198]	+	hs|1p12	NM_000198	chr1:119964672-119964731	-1.4	1.63996	0.0429187
IARS	isoleucyl-tRNA synthetase (IARS), transcript variant long, mRNA [NM_013417]	-	hs|9q22.31	NM_013417	chr9:94991342-94991283	-1.5	1.58591	0.00511
INPP4B	inositol polyphosphate-4-phosphatase, type II, 105kDa (INPP4B), transcript variant 1, mRNA [NM_003866]	-	hs|4q31.21	NM_003866	chr4:142949267-142949208	-2.03	2.32616	0.0373986
IQGAP3	IQ motif containing GTPase activating protein 3 (IQGAP3), mRNA [NM_178229]	-	hs|1q22	NM_178229	chr1:156495257-156495198	-2.41	3.38664	0.00439318
IRS1	insulin receptor substrate 1 (IRS1), mRNA [NM_005544]	-	hs|2q36.3	NM_005544	chr2:227596677-227596618	-2.36	4.04432	0.00585924
KCNMA1	potassium large conductance calcium-activated channel, subfamily M, alpha member 1 (KCNMA1), transcript variant 2, mRNA [NM_002247]	-	hs|10q22.3	NM_002247	chr10:78649304-78649245	-1.68	3.09481	0.017026
KCNT1	potassium channel, subfamily T, member 1 (KCNT1), mRNA [NM_020822]	+	hs|9q34.3	NM_020822	chr9:138684933-138684992	-3.59	1.65529	0.02274
KIAA0101	KIAA0101 (KIAA0101), transcript variant 1, mRNA [NM_014736]	-	hs|15q22.31	NM_014736	chr15:64657906-64657847	-1.71	6.34828	0.000862404
KIAA1524	KIAA1524 (KIAA1524), mRNA [NM_020890]	-	hs|3q13.13	NM_020890	chr3:108269504-108269445	-2.43	3.51177	0.00482671
KIF11	kinesin family member 11 (KIF11), mRNA [NM_004523]	+	hs|10q23.33	NM_004523	chr10:94414627-94414686	-1.42	8.10817	0.00383716
KIF14	kinesin family member 14 (KIF14), mRNA [NM_014875]	-	hs|1q32.1	NM_014875	chr1:200521383-200521324	-2.03	6.2736	0.00151698
KIF15	kinesin family member 15 (KIF15), mRNA [NM_020242]	+	hs|3p21.31	NM_020242	chr3:44894386-44894445	-2.25	4.80267	0.00287294
KIF20A	kinesin family member 20A (KIF20A), mRNA [NM_005733]	+	hs|5q31.2	NM_005733	chr5:137522081-137522804	-1.47	5.86078	0.000324697
KIF22	kinesin family member 22 (KIF22), mRNA [NM_007317]	+	hs|16p11.2	NM_007317	chr16:29815336-29816143	-1.42	3.12044	0.00365392
KIF23	kinesin family member 23 (KIF23), transcript variant 1, mRNA [NM_138555]	+	hs|15q23	NM_138555	chr15:69740524-69740583	-1.8	4.3077	0.00216237
KIF2C	kinesin family member 2C (KIF2C), mRNA [NM_006845]	+	hs|1p34.1	NM_006845	chr1:45233066-45233125	-2.03	5.09303	5.93011e-05
KIF4A	kinesin family member 4A (KIF4A), mRNA [NM_012310]	+	hs|Xq13.1	NM_012310	chrX:69640147-69640206	-1.63	6.38605	0.00019055
KLK15	kallikrein-related peptidase 15 (KLK15), transcript variant 4, mRNA [NM_017509]	-	hs|19q13.33	NM_017509	chr19:51329090-51329031	-3.95	1.91973	0.00202813
KLK2	kallikrein-related peptidase 2 (KLK2), transcript variant 1, mRNA [NM_005551]	+	hs|19q13.33	NM_001002231	chr19:51383223-51383282	-5.12	2.18905	0.0246026
KLK5	kallikrein-related peptidase 5 (KLK5), transcript variant 1, mRNA [NM_012427]	-	hs|19q13.41	NM_012427	chr19:51446925-51446866	-4.97	1.69664	0.0323087
KNTC1	kinetochore associated 1 (KNTC1), mRNA [NM_014708]	+	hs|12q24.31	NM_014708	chr12:123106487-123107037	-1.43	3.08636	0.00554039
LAMA3	laminin, alpha 3 [Source:HGNC Symbol;Acc:6483] [ENST00000538801]	+	hs|18q11.2	BC093406	chr18:21375992-21376051	-1.67	4.15053	0.00245042
LOC100131262	cDNA FLJ35102 fis, clone PLACE6006474, weakly similar to ADHESIVE PLAQUE MATRIX PROTEIN PRECURSOR. [AK092421]	-	hs|11p15.5	AK092421	chr11:880926-880867	-1.64	2.13675	0.0133881
LOC100271836	602363146F1 NIH_MGC_90 cDNA clone IMAGE:4471450 5', mRNA sequence [BG250912]	-	hs|16p12.2	BG250912	chr16:21474899-21474840	-1.98	2.86283	0.00119894
LONRF3	LON peptidase N-terminal domain and ring finger 3 [Source:HGNC Symbol;Acc:21152] [ENST00000365713]	+	hs|Xq24	NA	chrX:118156804-118156863	-1.61	1.96113	0.00403847
LRFN2	leucine rich repeat and fibronectin type III domain containing 2 (LRFN2), mRNA [NM_020737]	-	hs|6p21.2	NM_020737	chr6:40359466-40359407	-1.69	1.52443	0.0295604
LRRC4B	leucine rich repeat containing 4B (LRRC4B), mRNA [NM_001080457]	-	hs|19q13.33	NM_001080457	chr19:51021301-51021242	-2.19	1.50907	0.00501379
MAD2L1	MAD2 mitotic arrest deficient-like 1 (yeast) (MAD2L1), mRNA [NM_002358]	-	hs|4q27	NM_002358	chr4:120981405-120981346	-1.97	10.633	0.000945975
MAT1A	methionine adenosyltransferase I, alpha (MAT1A), mRNA [NM_000429]	-	hs|10q23.1	NM_000429	chr10:82031792-82031733	-1.82	2.37166	0.0010742
MCM10	minichromosome maintenance complex component 10 (MCM10), transcript variant 1, mRNA [NM_182751]	+	hs|10p13	NM_182751	chr10:13251992-13252051	-2.38	7.62779	0.00145622
MCM2	minichromosome maintenance complex component 2 (MCM2), mRNA [NM_004526]	+	hs|3q21.3	NM_004526	chr3:127340805-127340864	-1.59	3.18873	0.00455383
MCM3	minichromosome maintenance complex component 3 (MCM3), mRNA [NM_002388]	-	hs|6p12.2	NM_002388	chr6:52128952-52128893	-1.3	4.5336	0.0014961
MCM4	minichromosome maintenance complex component 4 (MCM4), transcript variant 1, mRNA [NM_005914]	+	hs|8q11.21	NM_005914	chr8:48888334-48888393	-2.01	3.55617	0.0170894
MCM5	minichromosome maintenance complex component 5 (MCM5), mRNA [NM_006739]	+	hs|22q12.3	NM_006739	chr22:35813789-35813848	-1.73	4.04972	0.003699
MELK	maternal embryonic leucine zipper kinase (MELK), mRNA [NM_014791]	+	hs|9p13.2	NM_014791	chr9:36677192-36677251	-2.37	4.09795	0.00105387
MKI67	antigen identified by monoclonal antibody Ki-67 (MKI67), transcript variant 1, mRNA [NM_002417]	-	hs|10q26.2	NM_002417	chr10:129895700-129895641	-2	3.66306	0.00196173
MLF1IP	MLF1 interacting protein (MLF1IP), mRNA [NM_024629]	-	hs|4q35.1	NM_024629	chr4:185616396-185616337	-2.79	6.71124	0.00213806
MLKL	mixed lineage kinase domain-like (MLKL), transcript variant 1, mRNA [NM_152649]	-	hs|16q23.1	NM_152649	chr16:74706038-74705979	-2.09	4.06101	0.0025631
MND1	meiotic nuclear divisions 1 homolog (S. cerevisiae) (MND1), mRNA [NM_032117]	+	hs|4q31.3	NM_032117	chr4:154335985-154336044	-2.74	3.82707	0.0120176
MNS1	meiosis-specific nuclear structural 1 (MNS1), mRNA [NM_018365]	-	hs|15q21.3	NM_018365	chr15:56721249-56721190	-2.61	7.34519	0.000182312
MPP6	membrane protein, palmitoylated 6 (MAGUK p55 subfamily member 6) (MPP6), mRNA [NM_016447]	+	hs|7p15.3	NM_016447	chr7:24718879-24718938	-2.2	2.7533	0.0321891
MTFP1	mitochondrial fission process 1 (MTFP1), nuclear gene encoding mitochondrial protein, transcript variant 1, mRNA [NM_016498]	+	hs|22q12.2	NM_016498	chr22:30824628-30824687	-2.09	1.54804	0.0204192
MTHFD1L	methylenetetrahydrofolate dehydrogenase (NADP+ dependent) 1-like (MTHFD1L), nuclear gene encoding mitochondrial protein, transcript variant 2, mRNA [NM_015440]	+	hs|6q25.1	NM_015440	chr6:151355724-151358147	-1.68	2.36365	0.0235909
MYBL1	v-myb myeloblastosis viral oncogene homolog (avian)-like 1 (MYBL1), transcript variant 1, mRNA [NM_001080416]	-	hs|8q13.1	NM_001080416	chr8:67474765-67474706	-2.38	4.35914	6.02612e-06
NCAPG	non-SMC condensin I complex, subunit G (NCAPG), mRNA [NM_022346]	+	hs|4p15.31	NM_022346	chr4:17846426-17846485	-2.59	11.0355	0.000246433
NDC80	NDC80 homolog, kinetochore complex component (S. cerevisiae) (NDC80), mRNA [NM_006101]	+	hs|18p11.32	NM_006101	chr18:2610798-2610857	-2.28	5.0448	0.00123961
NEIL3	nei endonuclease VIII-like 3 (E. coli) (NEIL3), mRNA [NM_018248]	+	hs|4q34.3	NM_018248	chr4:178283487-178283546	-3.95	6.25421	0.00115207
NEK2	NIMA (never in mitosis gene a)-related kinase 2 (NEK2), transcript variant 1, mRNA [NM_002497]	-	hs|1q32.3	NM_002497	chr1:211836920-211836861	-2.1	7.07392	0.00050331
NEURL1B	neuralized homolog 1B (Drosophila) (NEURL1B), mRNA [NM_001142651]	+	hs|5q35.1	NM_001142651	chr5:172118316-172118375	-1.49	1.7229	0.0304053
NUF2	NUF2, NDC80 kinetochore complex component, homolog (S. cerevisiae) (NUF2), transcript variant 1, mRNA [NM_145697]	+	hs|1q23.3	NM_145697	chr1:163325144-163325203	-2.23	17.397	0.000475564
NUPL1	nucleoporin like 1 [Source:HGNC Symbol;Acc:20261] [ENST00000381745]	+	hs|13q12.13	CR605945	chr13:25910360-25910419	-1.58	2.14593	0.00500641
NUSAP1	nucleolar and spindle associated protein 1 (NUSAP1), transcript variant 1, mRNA [NM_016359]	+	hs|15q15.1	NM_016359	chr15:41673178-41673237	-1.77	6.9802	0.00119608
OIP5	Opa interacting protein 5 (OIP5), mRNA [NM_007280]	-	hs|15q15.1	NM_007280	chr15:41601624-41601565	-2.02	5.03165	0.00441958
OR51E2	olfactory receptor, family 51, subfamily E, member 2 (OR51E2), mRNA [NM_030774]	-	hs|11p15.4	NM_030774	chr11:4701498-4701439	-1.75	123.081	0.000237128
ORC1	origin recognition complex, subunit 1 (ORC1), transcript variant 1, mRNA [NM_004153]	-	hs|1p32.3	NM_004153	chr1:52840560-52840501	-2.14	2.30452	0.00187945
ORC6	origin recognition complex, subunit 6 (ORC6), transcript variant 1, mRNA [NM_014321]	+	hs|16q11.2	NM_014321	chr16:46731519-46731578	-2.66	3.11082	0.015506
PBK	PDZ binding kinase (PBK), mRNA [NM_018492]	-	hs|8p21.1	NM_018492	chr8:27667843-27667784	-1.76	13.1176	0.00021891
PIF1	PIF1 5'-to-3' DNA helicase homolog (S. cerevisiae) (PIF1), mRNA [NM_025049]	-	hs|15q22.31	NM_025049	chr15:65107975-65107916	-1.73	2.91015	0.00112377
PKMYT1	protein kinase, membrane associated tyrosine/threonine 1 (PKMYT1), transcript variant 2, mRNA [NM_182687]	-	hs|16p13.3	NM_182687	chr16:3022879-3022820	-2.28	2.33109	0.00499421
PLCE1	phospholipase C, epsilon 1 (PLCE1), transcript variant 1, mRNA [NM_016341]	+	hs|10q23.33	NM_016341	chr10:96084735-96084794	-1.85	1.6035	0.00953133
PLIN2	perilipin 2 (PLIN2), transcript variant 1, mRNA [NM_001122]	-	hs|9p22.1	NM_001122	chr9:19116429-19116370	-1.66	6.15565	0.00126434
PLK4	polo-like kinase 4 (PLK4), transcript variant 1, mRNA [NM_014264]	+	hs|4q28.2	NM_014264	chr4:128816182-128816241	-1.7	2.83938	0.00430227
POC1A	POC1 centriolar protein homolog A (Chlamydomonas) (POC1A), transcript variant 1, mRNA [NM_015426]	-	hs|3p21.2	NM_015426	chr3:52109513-52109454	-1.83	2.33749	0.00570098
POLA2	polymerase (DNA directed), alpha 2 (70kD subunit) (POLA2), mRNA [NM_002689]	+	hs|11q13.1	NM_002689	chr11:65062111-65063057	-1.58	3.03835	0.00037626
POLE2	polymerase (DNA directed), epsilon 2 (p59 subunit) (POLE2), transcript variant 1, mRNA [NM_002692]	-	hs|14q21.3	NM_002692	chr14:50122470-50122411	-2.28	4.92079	0.00281654
POLQ	polymerase (DNA directed), theta (POLQ), mRNA [NM_199420]	-	hs|3q13.33	NM_199420	chr3:121150761-121150702	-1.76	2.42961	0.00367352
PRDX4	peroxiredoxin 4 (PRDX4), mRNA [NM_006406]	+	hs|Xp22.11	NM_006406	chrX:23700566-23700625	-1.44	1.73855	0.0398027
PRIM1	primase, DNA, polypeptide 1 (49kDa) (PRIM1), mRNA [NM_000946]	-	hs|12q13.3	NM_000946	chr12:57133111-57132284	-2.06	2.84908	0.00207485
PRIM2	primase, DNA, polypeptide 2 (58kDa) (PRIM2), mRNA [NM_000947]	+	hs|6p11.2	NM_000947	chr6:57513196-57513255	-1.63	7.56484	0.000178959
PRO0611	PRO0611 protein (PRO0611), non-coding RNA [NR_002762]	+	hs|17q22	NM_018304	chr17:57278961-57279020	-1.5	6.91953	0.003031
PSAT1	phosphoserine aminotransferase 1 (PSAT1), transcript variant 1, mRNA [NM_058179]	+	hs|9q21.2	NM_058179	chr9:80944778-80944837	-1.29	1.98388	0.0117227
PSMC3IP	PSMC3 interacting protein (PSMC3IP), transcript variant 1, mRNA [NM_013290]	-	hs|17q21.2	NM_013290	chr17:40724775-40724716	-2.15	3.28087	0.0120542
RAB36	RAB36, member RAS oncogene family (RAB36), mRNA [NM_004914]	+	hs|22q11.23	NM_004914	chr22:23506428-23506487	-1.54	1.65105	0.00636071
RAD51	RAD51 homolog (S. cerevisiae) (RAD51), transcript variant 1, mRNA [NM_002875]	+	hs|15q15.1	NM_002875	chr15:41023607-41023666	-2.29	4.71548	0.000437568
RAD51AP1	RAD51 associated protein 1 (RAD51AP1), transcript variant 2, mRNA [NM_006479]	+	hs|12p13.32	NM_006479	chr12:4668182-4668241	-2.17	6.52273	0.00245595
RAD54L	RAD54-like (S. cerevisiae) (RAD54L), transcript variant 1, mRNA [NM_003579]	+	hs|1p34.1	NM_003579	chr1:46744038-46744097	-2.55	2.32027	0.00294821
RBM24	RNA binding motif protein 24 (RBM24), transcript variant 2, mRNA [NM_153020]	+	hs|6p22.3	NM_153020	chr6:17293731-17293790	-3.96	2.3578	0.011305
RBM33	RNA binding motif protein 33 [Source:HGNC Symbol;Acc:27223] [ENST00000287912]	+	hs|7q36.3	BC011923	chr7:155493680-155493739	-1.7	2.64417	0.000130602
RCN1	reticulocalbin 1, EF-hand calcium binding domain (RCN1), mRNA [NM_002901]	+	hs|11p13	NM_002901	chr11:32126817-32126876	-1.38	1.84737	0.000997322
RFC3	replication factor C (activator 1) 3, 38kDa (RFC3), transcript variant 2, mRNA [NM_181558]	+	hs|13q13.2	NM_181558	chr13:34409294-34409353	-2.12	2.09194	0.0412158
RFC4	replication factor C (activator 1) 4, 37kDa (RFC4), transcript variant 1, mRNA [NM_002916]	-	hs|3q27.3	NM_002916	chr3:186508130-186508001	-1.53	2.29265	0.00253705
RHEBL1	Ras homolog enriched in brain like 1 (RHEBL1), mRNA [NM_144593]	-	hs|12q13.12	NM_144593	chr12:49458528-49458469	-1.86	2.08732	0.000335249
RRM2	ribonucleotide reductase M2 (RRM2), transcript variant 2, mRNA [NM_001034]	+	hs|2p25.1	NM_001034	chr2:10270487-10270546	-2.16	12.0597	0.000153464
RTKN2	rhotekin 2 (RTKN2), mRNA [NM_145307]	-	hs|10q21.2	NM_145307	chr10:63953284-63953225	-1.51	1.6609	0.0115181
SGOL1	shugoshin-like 1 (S. pombe) (SGOL1), transcript variant A2, mRNA [NM_001012410]	-	hs|3p24.3	NM_001012409	chr3:20212674-20212615	-2.03	1.52405	0.00316114
SH2D1A	SH2 domain containing 1A (SH2D1A), transcript variant 2, mRNA [NM_001114937]	+	hs|Xq25	NM_001114937	chrX:123480511-123480570	-2.07	1.56203	0.00588177
SHCBP1	SHC SH2-domain binding protein 1 (SHCBP1), mRNA [NM_024745]	-	hs|16q11.2	NM_024745	chr16:46615134-46615075	-2.48	25.6885	0.000629736
SIRPD	signal-regulatory protein delta (SIRPD), mRNA [NM_178460]	-	hs|20p13	NM_178460	chr20:1515082-1515023	-2.39	1.57595	0.0074525
SKA1	spindle and kinetochore associated complex subunit 1 (SKA1), transcript variant 1, mRNA [NM_001039535]	+	hs|18q21.1	NM_001039535	chr18:47919899-47919958	-2.94	2.08169	0.000597042
SKA3	spindle and kinetochore associated complex subunit 3 (SKA3), transcript variant 1, mRNA [NM_145061]	-	hs|13q12.11	NM_145061	chr13:21727794-21727735	-2.61	3.21908	0.00174395
SLC1A5	solute carrier family 1 (neutral amino acid transporter), member 5 (SLC1A5), transcript variant 1, mRNA [NM_005628]	-	hs|19q13.32	NM_005628	chr19:47278958-47278899	-2.32	2.91826	0.00132164
SLC7A11	solute carrier family 7 (anionic amino acid transporter light chain, xc- system), member 11 (SLC7A11), mRNA [NM_014331]	-	hs|4q28.3	NM_014331	chr4:139085492-139085433	-1.84	5.58839	0.00335774
SMC4	structural maintenance of chromosomes 4 (SMC4), transcript variant 1, mRNA [NM_005496]	+	hs|3q25.33	NM_005496	chr3:160132206-160132265	-1.45	4.58206	0.00236227
SNHG1	small nucleolar RNA host gene 1 (non-protein coding) (SNHG1), non-coding RNA [NR_003098]	-	hs|11q12.3	NR_003098	chr11:62619632-62619573	-2.07	1.71968	0.0100955
SPC24	cDNA FLJ90806 fis, clone Y79AA1000750. [AK075287]	-	hs|19p13.2	AK075287	chr19:11257053-11256994	-1.71	4.31191	0.000595417
SPC25	SPC25, NDC80 kinetochore complex component, homolog (S. cerevisiae) (SPC25), mRNA [NM_020675]	-	hs|2q31.1	NM_020675	chr2:169728015-169727956	-1.98	9.36162	0.000340915
STC2	stanniocalcin 2 (STC2), mRNA [NM_003714]	-	hs|5q35.1	NM_003714	chr5:172742046-172741987	-2.19	2.16018	0.000509082
STIL	SCL/TAL1 interrupting locus (STIL), transcript variant 1, mRNA [NM_001048166]	-	hs|1p33	NM_001048166	chr1:47726185-47726126	-1.33	3.74171	0.000225067
STK17B	serine/threonine kinase 17b (STK17B), mRNA [NM_004226]	-	hs|2q32.3	NM_004226	chr2:196998319-196998290	-1.76	1.75974	0.000872048
STOM	stomatin (STOM), transcript variant 2, mRNA [NM_198194]	-	hs|9q33.2	NM_198194	chr9:124101935-124101876	-2.12	2.41566	9.558e-05
SYCE2	synaptonemal complex central element protein 2 (SYCE2), mRNA [NM_001105578]	-	hs|19p13.2	NM_001105578	chr19:13010097-13010038	-1.9	1.78782	0.000115886
TAP2	transporter 2, ATP-binding cassette, sub-family B (MDR/TAP) (TAP2), transcript variant 1, mRNA [NM_000544]	-	hs|6p21.32	NM_000544	chr6:32793281-32793222	-1.69	1.79239	0.00577484
TCF19	transcription factor 19 (TCF19), transcript variant 1, mRNA [NM_007109]	+	hs|6p21.33	NM_007109	chr6:31131799-31131858	-2.35	2.60879	0.00466577
THUMPD2	THUMP domain containing 2 [Source:HGNC Symbol;Acc:14890] [ENST00000403537]	-	hs|2p22.1	AK307754	chr2:39996103-39996044	-2.16	2.07976	0.00117582
TK1	thymidine kinase 1, soluble (TK1), mRNA [NM_003258]	-	hs|17q25.3	NM_003258	chr17:76170252-76170193	-1.75	5.47392	0.00252352
TMEM173	transmembrane protein 173 (TMEM173), nuclear gene encoding mitochondrial protein, mRNA [NM_198282]	-	hs|5q31.2	NM_198282	chr5:138855656-138855597	-3.33	1.64515	0.0450207
TMPO	thymopoietin (TMPO), transcript variant 1, mRNA [NM_003276]	+	hs|12q23.1	NM_003276	chr12:98928260-98928319	-1.94	7.34824	0.00256957
TOP2A	topoisomerase (DNA) II alpha 170kDa (TOP2A), mRNA [NM_001067]	-	hs|17q21.2	NM_001067	chr17:38545768-38545709	-2.02	12.4195	0.000237707
TRIB3	tribbles homolog 3 (Drosophila) (TRIB3), mRNA [NM_021158]	+	hs|20p13	NM_021158	chr20:378107-378166	-2.26	2.29443	0.010648
TRIL	TLR4 interactor with leucine-rich repeats (TRIL), mRNA [NM_014817]	-	hs|7p14.3	NM_014817	chr7:28993090-28993031	-1.72	1.91013	0.00377751
TROAP	trophinin associated protein (tastin) (TROAP), transcript variant 1, mRNA [NM_005480]	+	hs|12q13.12	NM_005480	chr12:49725416-49725475	-1.82	3.38391	0.0045514
TTK	TTK protein kinase (TTK), transcript variant 1, mRNA [NM_003318]	+	hs|6q14.1	NM_003318	chr6:80749430-80749489	-2.22	10.3291	0.000705502
TYMS	thymidylate synthetase (TYMS), mRNA [NM_001071]	+	hs|18p11.32	NM_001071	chr18:673276-673335	-1.9	4.61036	0.00205777
UBE2C	ubiquitin-conjugating enzyme E2C (UBE2C), transcript variant 6, mRNA [NM_181803]	+	hs|20q13.12	NM_181803	chr20:44445525-44445584	-1.57	5.41448	0.00165164
UBE2T	ubiquitin-conjugating enzyme E2T (putative) (UBE2T), mRNA [NM_014176]	-	hs|1q32.1	NM_014176	chr1:202300965-202300906	-1.35	3.05017	0.00131943
UCK2	uridine-cytidine kinase 2 (UCK2), mRNA [NM_012474]	+	hs|1q24.1	NM_012474	chr1:165877122-165877181	-1.58	2.15011	0.0221061
UHRF1	ubiquitin-like with PHD and ring finger domains 1 (UHRF1), transcript variant 2, mRNA [NM_013282]	+	hs|19p13.3	NM_013282	chr19:4960895-4960954	-2.64	2.39289	0.0100678
WDHD1	WD repeat and HMG-box DNA binding protein 1 (WDHD1), transcript variant 1, mRNA [NM_007086]	-	hs|14q22.2	NM_007086	chr14:55408024-55407965	-1.58	3.62078	0.0125258
WDR62	WD repeat domain 62 (WDR62), transcript variant 1, mRNA [NM_001083961]	+	hs|19q13.12	NM_001083961	chr19:36595952-36596011	-1.87	1.59518	0.00302989
WDR96	WD repeat domain 96 (WDR96), mRNA [NM_025145]	+	hs|2q35	NM_025216	chr2:219758393-219758452	-2.14	1.59113	0.0311302
WRAP53	WD repeat containing, antisense to TP53 [Source:HGNC Symbol;Acc:25522] [ENST00000316024]	+	hs|17p13.1	AK056669	chr17:7590675-7590734	-1.47	1.56099	0.00512676
WWTR1	WW domain containing transcription regulator 1 (WWTR1), transcript variant 1, mRNA [NM_015472]	-	hs|3q25.1	NM_015472	chr3:149238652-149238593	-2.62	1.8381	0.008196
XPOT	exportin, tRNA (nuclear export receptor for tRNAs) (XPOT), mRNA [NM_007235]	+	hs|12q14.2	NM_007235	chr12:64828653-64829429	-1.47	2.02983	0.0238807
XRCC3	X-ray repair complementing defective repair in Chinese hamster cells 3 (XRCC3), transcript variant 1, mRNA [NM_001100119]	-	hs|14q32.33	NM_001100119	chr14:104164014-104163955	-1.65	1.67802	0.00795096
ZNF367	zinc finger protein 367 (ZNF367), mRNA [NM_153695]	-	hs|9q22.32	NM_153695	chr9:99148471-99148412	-3.04	11.6973	0.0012217
ZWILCH	Zwilch, kinetochore associated, homolog (Drosophila) (ZWILCH), transcript variant 1, mRNA [NM_017975]	+	hs|15q22.31	NM_017975	chr15:66841152-66841211	-1.71	4.61889	0.00429237
ZWINT	ZW10 interactor (ZWINT), transcript variant 2, mRNA [NM_032997]	-	hs|10q21.1	NM_032997	chr10:58117666-58117607	-1.47	4.77778	0.00131849

## Sheet: Pattern 6. Down during NED
Supplementary file 1. Pattern 6. Genes down-regulated in LNCaP-DHT
Genes	Gene description	Chromosome strand	Chromosome localization	Accession Number	Genomic position	- DHT (FC)	LNCaP-Abl versus LNCaP (FC)	p value LNCaP-Abl versus LNCaP
AADAT	aminoadipate aminotransferase (AADAT), transcript variant 1, mRNA [NM_016228]	-	hs|4q33	NM_016228	chr4:170981876-170981817	-2.45	1.00857	0.983594
ABCC4	ATP-binding cassette, sub-family C (CFTR/MRP), member 4 (ABCC4), transcript variant 1, mRNA [NM_005845]	-	hs|13q32.1	NM_005845	chr13:95815416-95813571	-2.49	1.32227	0.192654
ABHD2	abhydrolase domain containing 2 (ABHD2), transcript variant 1, mRNA [NM_007011]	+	hs|15q26.1	NM_007011	chr15:89744716-89744775	-1.96	0.966853	0.95213
ACSM3	acyl-CoA synthetase medium-chain family member 3 (ACSM3), transcript variant 2, mRNA [NM_202000]	+	hs|16p12.3	NM_202000	chr16:20793038-20793097	-1.6	1.25477	0.288608
ACSS3	acyl-CoA synthetase short-chain family member 3 (ACSS3), mRNA [NM_024560]	+	hs|12q21.31	NM_024560	chr12:81647397-81648642	-2.8	1.39135	0.0159212
ADAM7	ADAM metallopeptidase domain 7 (ADAM7), mRNA [NM_003817]	+	hs|8p21.2	NM_003817	chr8:24358309-24358368	-2.7	1.29283	0.107648
ADAMTSL1	ADAMTS-like 1 (ADAMTSL1), transcript variant 4, mRNA [NM_001040272]	+	hs|9p22.1	NM_001040272	chr9:18908487-18908546	-3.19	1.29305	0.246245
ADARB2	adenosine deaminase, RNA-specific, B2 (ADARB2), mRNA [NM_018702]	-	hs|10p15.3	NM_018702	chr10:1229242-1229183	-2.92	1.25125	0.0922351
ADH1A	alcohol dehydrogenase 1A (class I), alpha polypeptide (ADH1A), mRNA [NM_000667]	-	hs|4q23	NM_000669	chr4:100260740-100257881	-2.89	1.03387	0.792919
ADRB2	adrenergic, beta-2-, receptor, surface (ADRB2), mRNA [NM_000024]	+	hs|5q32	NM_000024	chr5:148208080-148208139	-2.57	0.956852	0.883971
ANGPT2	angiopoietin 2 (ANGPT2), transcript variant 1, mRNA [NM_001147]	-	hs|8p23.1	NM_001147	chr8:6360349-6360290	-4.79	0.892331	0.363777
ANK1	ankyrin 1, erythrocytic (ANK1), transcript variant 3, mRNA [NM_000037]	-	hs|8p11.21	NM_000037	chr8:41513128-41513069	-1.9	1.23738	0.0239203
APLN	apelin (APLN), mRNA [NM_017413]	-	hs|Xq26.1	NM_017413	chrX:128779470-128779411	-2.7	1.32402	0.201061
AQP12A	aquaporin 12A (AQP12A), mRNA [NM_198998]	+	hs|2q37.3	NM_198998	chr2:241637616-241637675	-2.03	1.17621	0.212708
ARMCX4	armadillo repeat containing, X-linked 4 (ARMCX4), non-coding RNA [NR_028407]	+	hs|Xq22.1	NR_028407	chrX:100788387-100788446	-2.1	1.34445	0.101445
ARSG	arylsulfatase G (ARSG), mRNA [NM_014960]	+	hs|17q24.2	NM_014960	chr17:66416529-66416588	-1.26	0.854476	0.0397745
ASPN	asporin (ASPN), transcript variant 2, mRNA [NM_001193335]	-	hs|9q22.31	NM_001193335	chr9:95227261-95227202	-2.36	1.48281	0.0390911
ATF3	activating transcription factor 3 (ATF3), transcript variant 4, mRNA [NM_001040619]	+	hs|1q32.3	NM_001040619	chr1:212793856-212793915	-2.19	1.28063	0.208973
ATP10A	ATPase, class V, type 10A (ATP10A), mRNA [NM_024490]	-	hs|15q12	NM_024490	chr15:25923934-25923875	-2.04	1.10971	0.557751
ATP2C2	ATPase, Ca++ transporting, type 2C, member 2 (ATP2C2), mRNA [NM_014861]	+	hs|16q24.1	NM_014861	chr16:84497443-84497502	-1.44	1.33024	0.218921
BMPR1B	bone morphogenetic protein receptor, type IB (BMPR1B), mRNA [NM_001203]	+	hs|4q22.3	NM_001203	chr4:96070038-96073816	-2.68	0.841614	0.384773
C10orf44	chromosome 10 open reading frame 44 (C10orf44), non-coding RNA [NR_038867]	+	hs|10q11.21	NR_038867	chr10:44170091-44170147	-1.47	1.40751	0.127694
C18orf15	cDNA FLJ31338 fis, clone MAMGL1000184. [AK055900]	+	hs|18p11.21	AK055900	chr18:13240663-13240722	-2.02	0.711111	0.0133297
C1orf126	chromosome 1 open reading frame 126 (C1orf126), non-coding RNA [NR_027136]	-	hs|1p36.21	NR_027136	chr1:15443351-15443292	-2.23	1.10653	0.35119
C1orf135	chromosome 1 open reading frame 135 (C1orf135), mRNA [NM_024037]	-	hs|1p36.11	NM_024037	chr1:26160615-26160556	-2.12	1.47713	0.0164714
C1orf95	chromosome 1 open reading frame 95 (C1orf95), mRNA [NM_001003665]	+	hs|1q42.12	NM_001003665	chr1:226792564-226792623	-2.37	1.31474	0.301917
C21orf33	chromosome 21 open reading frame 33 [Source:HGNC Symbol;Acc:1273] [ENST00000493883]	+	hs|21q22.3	NA	chr21:45561240-45561299	-1.72	1.18016	0.0392248
C2orf16	chromosome 2 open reading frame 16 (C2orf16), mRNA [NM_032266]	+	hs|2p23.3	NM_032266	chr2:27804902-27804961	-1.84	1.18968	0.187592
C2orf72	chromosome 2 open reading frame 72 (C2orf72), mRNA [NM_001144994]	+	hs|2q37.1	NM_001144994	chr2:231914355-231914414	-2.55	1.15022	0.763395
C3	complement component 3 (C3), mRNA [NM_000064]	-	hs|19p13.3	NM_000064	chr19:6686195-6686136	-1.87	0.872478	0.250743
C3orf27	chromosome 3 open reading frame 27 (C3orf27), mRNA [NM_007354]	-	hs|3q21.3	NM_007354	chr3:128291693-128291634	-2.37	1.1066	0.629526
C7orf54	chromosome 7 open reading frame 54 (C7orf54), non-coding RNA [NR_027330]	+	hs|7q32.1	NR_027330	chr7:127637816-127637875	-1.85	0.987542	0.819506
CAB39L	calcium binding protein 39-like [Source:HGNC Symbol;Acc:20290] [ENST00000409082]	-	hs|13q14.2	NA	chr13:49987167-49987108	-1.55	1.23733	0.188017
CCDC147	coiled-coil domain containing 147 [Source:HGNC Symbol;Acc:26676] [ENST00000369703]	+	hs|10q25.1	NA	chr10:106142059-106142118	-1.47	1.12875	0.300483
CCDC88B	coiled-coil domain containing 88B [Source:HGNC Symbol;Acc:26757] [ENST00000494080]	+	hs|11q13.1	AK074126	chr11:64118923-64118982	-2.03	1.10383	0.384787
CD209	CD209 molecule (CD209), transcript variant 4, mRNA [NM_001144897]	-	hs|19p13.2	NM_001144897	chr19:7810467-7810408	-1.83	1.12983	0.642736
CD33	CD33 molecule (CD33), transcript variant 1, mRNA [NM_001772]	+	hs|19q13.41	NM_001772	chr19:51742998-51743057	-3.33	1.22242	0.608262
CDH26	cadherin 26 (CDH26), transcript variant b, mRNA [NM_021810]	+	hs|20q13.33	NM_021810	chr20:58587699-58587758	-3.31	1.16905	0.0235384
CDKN1A	cyclin-dependent kinase inhibitor 1A (p21, Cip1) (CDKN1A), transcript variant 2, mRNA [NM_078467]	+	hs|6p21.2	NM_078467	chr6:36652178-36652237	-1.37	1.04566	0.77064
CECR6	cat eye syndrome chromosome region, candidate 6 (CECR6), transcript variant 1, mRNA [NM_031890]	-	hs|22q11.1	NM_031890	chr22:17597388-17597329	-1.68	1.40253	0.00732285
CLCA4	chloride channel accessory 4 (CLCA4), transcript variant 1, mRNA [NM_012128]	+	hs|1p22.3	NM_012128	chr1:87045163-87045222	-1.73	1.29586	0.336989
CLEC1A	C-type lectin domain family 1, member A (CLEC1A), mRNA [NM_016511]	-	hs|12p13.2	NM_016511	chr12:10223178-10223119	-2.63	1.26584	0.547328
CNGB3	cyclic nucleotide gated channel beta 3 (CNGB3), mRNA [NM_019098]	-	hs|8q21.3	NM_019098	chr8:87586604-87586545	-2.29	1.18435	0.166085
CNTNAP3	contactin associated protein-like 3 (CNTNAP3), mRNA [NM_033655]	-	hs|9p13.1	NM_033655	chr9:39171403-39166052	-1.36	1.06301	0.36039
CPXM2	carboxypeptidase X (M14 family), member 2 (CPXM2), mRNA [NM_198148]	-	hs|10q26.13	NM_198148	chr10:125514239-125514180	-1.97	1.20342	0.558548
CSRP2	cysteine and glycine-rich protein 2 (CSRP2), mRNA [NM_001321]	-	hs|12q21.2	NM_001321	chr12:77252613-77252554	-4.13	1.32761	0.108677
CTH	cystathionase (cystathionine gamma-lyase) (CTH), transcript variant 1, mRNA [NM_001902]	+	hs|1p31.1	NM_001902	chr1:70905041-70905100	-1.92	0.869506	0.55271
CUX2	cut-like homeobox 2 (CUX2), mRNA [NM_015267]	+	hs|12q24.12	NM_015267	chr12:111788124-111788183	-1.86	1.33265	2.30477e-05
DCAF4L2	DDB1 and CUL4 associated factor 4-like 2 (DCAF4L2), mRNA [NM_152418]	-	hs|8q21.3	NM_152418	chr8:88885294-88885235	-1.61	1.15224	0.0848294
DDB2	damage-specific DNA binding protein 2, 48kDa (DDB2), mRNA [NM_000107]	+	hs|11p11.2	NM_000107	chr11:47260623-47260682	-1.27	1.16948	0.146104
DDIT3	DNA-damage-inducible transcript 3 (DDIT3), transcript variant 5, mRNA [NM_004083]	-	hs|12q13.3	NM_004083	chr12:57911526-57911200	-1.59	1.25183	0.355583
DERL3	Der1-like domain family, member 3 (DERL3), transcript variant 3, mRNA [NM_198440]	-	hs|22q11.23	NM_198440	chr22:24177425-24177366	-2.53	1.34107	0.117198
DGKB	diacylglycerol kinase, beta 90kDa (DGKB), transcript variant 2, mRNA [NM_145695]	-	hs|7p21.2	NM_145695	chr7:14384986-14384927	-2.21	1.12954	0.0978903
DLX1	distal-less homeobox 1 (DLX1), transcript variant 1, mRNA [NM_178120]	+	hs|2q31.1	NM_178120	chr2:172953991-172954050	-2.18	1.42291	0.0352297
DLX2	distal-less homeobox 2 (DLX2), mRNA [NM_004405]	-	hs|2q31.1	NM_004405	chr2:172964421-172964362	-1.82	1.26452	0.514219
DOCK11	dedicator of cytokinesis 11 (DOCK11), mRNA [NM_144658]	+	hs|Xq24	NM_144658	chrX:117819952-117820011	-3.65	1.30626	0.00438045
DOCK8	dedicator of cytokinesis 8 (DOCK8), transcript variant 1, mRNA [NM_203447]	+	hs|9p24.3	NM_203447	chr9:465051-465110	-2.88	1.38015	0.0138095
DOK3	docking protein 3 (DOK3), transcript variant 2, mRNA [NM_001144875]	-	hs|5q35.3	NM_001144875	chr5:176928994-176928935	-1.86	1.03435	0.728838
DUSP27	dual specificity phosphatase 27 (putative) (DUSP27), mRNA [NM_001080426]	+	hs|1q24.1	NM_001080426	chr1:167097777-167097836	-3.96	1.1546	0.477476
ECE2	endothelin converting enzyme 2 (ECE2), transcript variant 3, mRNA [NM_032331]	+	hs|3q27.1	NM_032331	chr3:183976423-183976482	-1.81	1.22564	0.221404
ESPN	espin (ESPN), mRNA [NM_031475]	+	hs|1p36.31	NM_031475	chr1:6505724-6505783	-1.34	1.43021	0.0169953
EXOSC5	exosome component 5 (EXOSC5), mRNA [NM_020158]	-	hs|19q13.2	NM_020158	chr19:41898840-41898781	-1.51	1.03387	0.883502
F5	coagulation factor V (proaccelerin, labile factor) (F5), mRNA [NM_000130]	-	hs|1q24.2	NM_000130	chr1:169481302-169481243	-4.08	1.11897	0.507464
FAM105B	family with sequence similarity 105, member B (FAM105B), mRNA [NM_138348]	+	hs|5p15.2	NM_138348	chr5:14699783-14699842	-1.9	1.27502	0.0437753
FAM186A	family with sequence similarity 186, member A (FAM186A), mRNA [NM_001145475]	-	hs|12q13.12	NM_001145475	chr12:50724427-50724368	-1.59	1.32706	0.0070495
FCAMR	Fc receptor, IgA, IgM, high affinity (FCAMR), transcript variant 3, mRNA [NM_001170631]	-	hs|1q32.1	NM_001170631	chr1:207134055-207133996	-1.98	1.01149	0.917874
FCRL3	Fc receptor-like 3 [Source:HGNC Symbol;Acc:18506] [ENST00000368186]	-	hs|1q23.1	AK301257	chr1:157646383-157646324	-1.85	1.28762	0.0212499
FGF21	fibroblast growth factor 21 (FGF21), mRNA [NM_019113]	+	hs|19q13.33	NM_019113	chr19:49260204-49260263	-2.43	1.09714	0.621965
FGFR3	fibroblast growth factor receptor 3 (FGFR3), transcript variant 1, mRNA [NM_000142]	+	hs|4p16.3	NM_000142	chr4:1810363-1810422	-1.47	1.17321	0.0225853
FHDC1	FH2 domain containing 1 (FHDC1), mRNA [NM_033393]	+	hs|4q31.3	NM_033393	chr4:153899823-153899882	-1.85	0.725546	0.021021
FIBIN	fin bud initiation factor homolog (zebrafish) (FIBIN), mRNA [NM_203371]	+	hs|11p14.2	NM_203371	chr11:27018499-27018558	-1.96	1.21574	0.218857
FJX1	four jointed box 1 (Drosophila) (FJX1), mRNA [NM_014344]	+	hs|11p13	NM_014344	chr11:35642109-35642168	-2.28	1.42727	0.0438535
FKBP5	FK506 binding protein 5 (FKBP5), transcript variant 1, mRNA [NM_004117]	-	hs|6p21.31	NM_004117	chr6:35541987-35541928	-2.43	0.991172	0.979358
FNDC1	fibronectin type III domain containing 1 (FNDC1), mRNA [NM_032532]	+	hs|6q25.3	NM_032532	chr6:159646694-159646753	-1.96	1.23089	0.0276125
FUT3	fucosyltransferase 3 (galactoside 3(4)-L-fucosyltransferase, Lewis blood group) (FUT3), transcript variant 1, mRNA [NM_000149]	-	hs|19p13.3	NM_000149	chr19:5843151-5843092	-3.22	0.678456	0.0641927
FUT6	fucosyltransferase 6 (alpha (1,3) fucosyltransferase) (FUT6), transcript variant 1, mRNA [NM_000150]	-	hs|19p13.3	NM_000150	chr19:5831596-5831537	-2.06	1.44151	0.0103507
FXYD3	FXYD domain containing ion transport regulator 3 (FXYD3), transcript variant 3, mRNA [NM_001136007]	+	hs|19q13.12	NM_001136007	chr19:35614472-35614531	-1.45	1.00076	0.995364
GADD45A	growth arrest and DNA-damage-inducible, alpha (GADD45A), transcript variant 1, mRNA [NM_001924]	+	hs|1p31.3	NM_001924	chr1:68153371-68153430	-1.51	1.1129	0.726232
GAL	galanin prepropeptide (GAL), mRNA [NM_015973]	+	hs|11q13.3	NM_015973	chr11:68458533-68458592	-2.83	0.877333	0.618409
GGCT	gamma-glutamylcyclotransferase [Source:HGNC Symbol;Acc:21705] [ENST00000409436]	-	hs|7p14.3	NM_024051	chr7:30536417-30536358	-1.55	1.3001	0.233042
GHRHR	growth hormone releasing hormone receptor (GHRHR), mRNA [NM_000823]	+	hs|7p14.3	NM_000823	chr7:31015475-31016094	-3.02	1.36887	0.182066
GLRX2	glutaredoxin 2 (GLRX2), transcript variant 1, mRNA [NM_016066]	-	hs|1q31.2	NM_016066	chr1:193066821-193066762	-1.49	1.1475	0.716011
GP6	glycoprotein VI (platelet) (GP6), transcript variant 1, mRNA [NM_001083899]	-	hs|19q13.42	NM_001083899	chr19:55525459-55525400	-2.4	0.74613	0.0602033
GPR158	G protein-coupled receptor 158 (GPR158), mRNA [NM_020752]	+	hs|10p12.1	NM_020752	chr10:25891008-25891067	-1.73	1.14019	0.661239
GPR19	G protein-coupled receptor 19 (GPR19), mRNA [NM_006143]	-	hs|12p13.1	NM_006143	chr12:12814162-12814103	-2.88	1.14585	0.465482
GRIK3	glutamate receptor, ionotropic, kainate 3 (GRIK3), mRNA [NM_000831]	-	hs|1p34.3	NM_000831	chr1:37266697-37266638	-2.06	1.24777	0.00698818
GRPR	gastrin-releasing peptide receptor (GRPR), mRNA [NM_005314]	+	hs|Xp22.2	NM_005314	chrX:16171051-16171110	-2.81	1.02705	0.85515
HCG9	HLA complex group 9 (non-protein coding) (HCG9), non-coding RNA [NR_028032]	+	hs|6p22.1	NR_028032	chr6:29943221-29943280	-1.43	1.15802	0.205971
HDAC4	full-length cDNA clone CS0DI075YH20 of Placenta Cot 25-normalized of (human). [CR625452]	-	hs|2q37.3	CR625452	chr2:240321637-240321578	-1.8	0.974258	0.774792
HEATR7A	HEAT repeat containing 7A (HEATR7A), transcript variant 2, mRNA [NM_001099280]	+	hs|8q24.3	NM_001099280	chr8:145267904-145267963	-1.79	1.40649	0.0353688
HEATR7B1	PREDICTED: HEAT repeat containing 7B1 (HEATR7B1), mRNA [XM_939706]	+	hs|2q37.1	XM_939706	chr2:234731550-234731609	-1.59	1.09807	0.243267
HEG1	HEG homolog 1 (zebrafish) (HEG1), mRNA [NM_020733]	-	hs|3q21.2	NM_020733	chr3:124684882-124684823	-1.76	1.11612	0.512409
HES6	hairy and enhancer of split 6 (Drosophila) (HES6), transcript variant 1, mRNA [NM_018645]	-	hs|2q37.3	NM_018645	chr2:239147560-239147501	-1.65	1.43232	0.312949
HHIPL2	HHIP-like 2 (HHIPL2), mRNA [NM_024746]	-	hs|1q41	NM_024746	chr1:222696964-222696181	-2.01	1.12733	0.10845
HIST1H2AI	histone cluster 1, H2ai (HIST1H2AI), mRNA [NM_003509]	+	hs|6p22.1	NM_003509	chr6:27776386-27776445	-2.29	1.08417	0.0298287
HIST1H2AL	histone cluster 1, H2al (HIST1H2AL), mRNA [NM_003511]	+	hs|6p22.1	NM_003511	chr6:27833502-27833561	-2.69	1.14018	0.196195
HIST1H2BF	histone cluster 1, H2bf (HIST1H2BF), mRNA [NM_003522]	+	hs|6p22.2	NM_003522	chr6:26200153-26200212	-1.99	1.48691	0.0471448
HIST1H3B	histone cluster 1, H3b (HIST1H3B), mRNA [NM_003537]	-	hs|6p22.2	NM_003537	chr6:26031981-26031922	-2.84	1.11028	0.58766
HIST1H4B	histone cluster 1, H4b (HIST1H4B), mRNA [NM_003544]	-	hs|6p22.2	NM_003544	chr6:26027208-26027149	-1.71	0.686382	0.182595
HIST1H4D	histone cluster 1, H4d (HIST1H4D), mRNA [NM_003539]	-	hs|6p22.2	NM_003539	chr6:26189011-26188952	-2.13	1.40998	0.00254289
HIST1H4L	histone cluster 1, H4l (HIST1H4L), mRNA [NM_003546]	-	hs|6p22.1	NM_003546	chr6:27841008-27840949	-1.92	1.22497	0.122623
HK2	hexokinase 2 (HK2), mRNA [NM_000189]	+	hs|2p12	NM_000189	chr2:75120331-75120390	-2.15	0.726553	0.273831
HOMER2	homer homolog 2 (Drosophila) (HOMER2), transcript variant 2, mRNA [NM_199330]	-	hs|15q25.2	NM_199330	chr15:83518202-83518143	-1.98	1.1446	0.698099
HPGD	hydroxyprostaglandin dehydrogenase 15-(NAD) (HPGD), transcript variant 1, mRNA [NM_000860]	-	hs|4q34.1	NM_000860	chr4:175411745-175411686	-3.01	1.31623	0.243252
HS1BP3	HCLS1 binding protein 3, mRNA (cDNA clone IMAGE:5574764), with apparent retained intron. [BC057389]	-	hs|2p24.1	BC057389	chr2:20834599-20834540	-1.57	1.3436	0.085221
HYDIN	hydrocephalus inducing homolog (mouse) (HYDIN), transcript variant 2, mRNA [NM_017558]	-	hs|16q22.2	NM_017558	chr16:71061525-71061466	-1.86	1.30322	0.250885
ICAM5	intercellular adhesion molecule 5, telencephalin (ICAM5), mRNA [NM_003259]	+	hs|19p13.2	NM_003259	chr19:10407322-10407381	-1.35	1.45777	0.0425059
IRS2	insulin receptor substrate 2 (IRS2), mRNA [NM_003749]	-	hs|13q34	NM_003749	chr13:110406704-110406645	-1.69	0.858924	0.356573
KIF24	kinesin family member 24 (KIF24), mRNA [NM_194313]	-	hs|9p13.3	NM_194313	chr9:34252568-34252509	-2.82	1.17459	0.461233
KIF9	kinesin family member 9 (KIF9), transcript variant 1, mRNA [NM_022342]	-	hs|3p21.31	NM_022342	chr3:47277037-47270168	-2.01	1.30924	0.0103227
KISS1R	KISS1 receptor (KISS1R), mRNA [NM_032551]	+	hs|19p13.3	NM_032551	chr19:920955-921014	-4.12	1.2044	0.186022
KL	klotho (KL), mRNA [NM_004795]	+	hs|13q13.1	NM_004795	chr13:33639483-33639542	-1.96	1.00188	0.989783
KLF4	Kruppel-like factor 4 (gut) (KLF4), mRNA [NM_004235]	-	hs|9q31.2	NM_004235	chr9:110248108-110248049	-2.82	1.21987	0.671838
KLF7	Kruppel-like factor 7 (ubiquitous) (KLF7), mRNA [NM_003709]	-	hs|2q33.3	NM_003709	chr2:207945627-207945568	-1.67	0.966661	0.753792
KLHDC7B	kelch domain containing 7B (KLHDC7B), mRNA [NM_138433]	+	hs|22q13.33	NM_138433	chr22:50988455-50988514	-1.81	1.18926	0.148553
KLK3	kallikrein-related peptidase 3 (KLK3), transcript variant 3, mRNA [NM_001030047]	+	hs|19q13.33	NM_001030047	chr19:51363961-51364020	-3.94	0.764862	0.506058
KLK4	kallikrein-related peptidase 4 (KLK4), mRNA [NM_004917]	-	hs|19q13.41	NM_004917	chr19:51411983-51411924	-2.39	1.46736	0.138729
KNG1	kininogen 1 (KNG1), transcript variant 2, mRNA [NM_000893]	+	hs|3q27.3	NM_000893	chr3:186457190-186459356	-2.01	1.03324	0.775558
KRT19	keratin 19 (KRT19), mRNA [NM_002276]	-	hs|17q21.2	NM_002276	chr17:39679977-39679918	-2.49	1.3231	0.40409
KRT19P2	keratin 19 pseudogene 2 (KRT19P2), non-coding RNA [NR_036685]	+	hs|12q22	NR_036685	chr12:95228736-95228795	-2.85	1.05907	0.645813
KRTAP10-12	keratin associated protein 10-12 (KRTAP10-12), mRNA [NM_198699]	+	hs|21q22.3	NM_198699	chr21:46117543-46117602	-1.62	1.09748	0.355642
LAMA1	laminin, alpha 1 (LAMA1), mRNA [NM_005559]	-	hs|18p11.31	NM_005559	chr18:6942035-6941976	-3.53	1.32451	0.0133831
LAMC3	laminin, gamma 3 (LAMC3), mRNA [NM_006059]	+	hs|9q34.12	NM_006059	chr9:133963144-133963203	-2.2	1.14724	0.0196679
LAT2	linker for activation of T cells family, member 2 (LAT2), transcript variant 1, mRNA [NM_032464]	+	hs|7q11.23	NM_032464	chr7:73644076-73644135	-3.31	1.12865	0.542843
LGALS8	lectin, galactoside-binding, soluble, 8 (LGALS8), transcript variant 1, mRNA [NM_006499]	+	hs|1q43	NM_006499	chr1:236711313-236711372	-2.28	1.0096	0.929219
LOC100128881	hypothetical LOC100128881 (LOC100128881), non-coding RNA [NR_036480]	+	hs|16q24.3	NR_036480	chr16:89784514-89784573	-1.74	1.47507	0.037516
LOC100130278	cDNA FLJ36795 fis, clone ADRGL2006767. [AK094114]	+	hs|3p21.31	AK094114	chr3:46950719-46950778	-1.74	1.34633	0.172137
LOC100132354	hypothetical LOC100132354 (LOC100132354), non-coding RNA [NR_024478]	+	hs|6p21.1	NR_024478	chr6:43905882-43905941	-3.47	1.34287	0.291827
LOC100510292	PREDICTED: putative alpha-1-antitrypsin-related protein-like (LOC100510292), mRNA [XM_003120788]	-	hs|14q32.13	XM_003120788	chr14:94832572-94832513	-2.32	1.30826	0.0912449
LOC144817	hypothetical LOC144817 (LOC144817), non-coding RNA [NR_038433]	-	hs|13q14.12	NR_038433	chr13:45373908-45373849	-1.51	1.28483	0.350987
LOC146336	hypothetical LOC146336 (LOC146336), non-coding RNA [NR_027242]	-	hs|16p13.3	NR_027242	chr16:1115380-1115321	-1.97	0.866644	0.0464434
LOC348761	hypothetical LOC348761 (LOC348761), non-coding RNA [NR_033879]	-	hs|2q37.1	NR_033879	chr2:231849182-231849123	-2.41	1.01497	0.91113
LOC388906	hypothetical LOC388906 (LOC388906), non-coding RNA [NR_036498]	+	hs|22q13.2	NR_036498	chr22:42670808-42670867	-1.93	1.11401	0.044487
LOC401097	hypothetical protein LOC401097 (LOC401097), mRNA [NM_001168214]	+	hs|3q25.33	NM_001168214	chr3:159945373-159945432	-2.51	0.916287	0.473256
LOC440131	hypothetical LOC440131 (LOC440131), non-coding RNA [NR_033889]	+	hs|13q12.3	NR_033889	chr13:30511343-30511402	-1.95	1.04063	0.810802
LOC647946	hypothetical LOC647946 (LOC647946), non-coding RNA [NR_024391]	-	hs|18q12.2	NR_024391	chr18:36787669-36787610	-3.17	0.975919	0.716964
LOC729652	mRNA; cDNA DKFZp434L055 (from clone DKFZp434L055). [AL834536]	-	hs|16p13.3	AL834536	chr16:2515425-2515366	-1.66	0.948868	0.365525
LOXL3	lysyl oxidase-like 3 (LOXL3), mRNA [NM_032603]	-	hs|2p13.1	NM_032603	chr2:74761088-74761029	-1.99	1.0216	0.859972
LPAR3	lysophosphatidic acid receptor 3 (LPAR3), mRNA [NM_012152]	-	hs|1p22.3	NM_012152	chr1:85331185-85331126	-2.55	0.757645	0.483481
LRG1	leucine-rich alpha-2-glycoprotein 1 (LRG1), mRNA [NM_052972]	-	hs|19p13.3	NM_052972	chr19:4537515-4537456	-2.44	0.831581	0.615412
LRRC32	leucine rich repeat containing 32 (LRRC32), transcript variant 1, mRNA [NM_005512]	-	hs|11q13.5	NM_005512	chr11:76369017-76368958	-2.35	0.890009	0.436047
LRRIQ1	leucine-rich repeats and IQ motif containing 1 (LRRIQ1), mRNA [NM_001079910]	+	hs|12q21.31	NM_001079910	chr12:85518235-85518294	-2.78	1.02073	0.890973
LY96	lymphocyte antigen 96 (LY96), transcript variant 1, mRNA [NM_015364]	+	hs|8q21.11	NM_015364	chr8:74941211-74941270	-2.81	1.32898	0.0683404
MAF	v-maf musculoaponeurotic fibrosarcoma oncogene homolog (avian) (MAF), transcript variant 2, mRNA [NM_001031804]	-	hs|16q23.2	NM_001031804	chr16:79628317-79628258	-1.48	1.2428	0.0113103
MAK	male germ cell-associated kinase (MAK), transcript variant 1, mRNA [NM_005906]	-	hs|6p24.2	NM_005906	chr6:10763337-10763278	-4.16	0.781807	0.229773
MEGF11	multiple EGF-like-domains 11 (MEGF11), mRNA [NM_032445]	-	hs|15q22.31	NM_032445	chr15:66188120-66188061	-1.58	1.29235	0.0779076
METTL12	methyltransferase like 12 (METTL12), nuclear gene encoding mitochondrial protein, mRNA [NM_001043229]	+	hs|11q12.3	NM_001043229	chr11:62434315-62434374	-1.45	1.47154	0.00253118
MFSD7	major facilitator superfamily domain containing 7 (MFSD7), mRNA [NM_032219]	-	hs|4p16.3	NM_032219	chr4:675759-675700	-1.66	1.49263	0.0474856
MGC15885	hypothetical protein MGC15885 (MGC15885), non-coding RNA [NR_026897]	-	hs|15q22.2	NR_026897	chr15:62930180-62930121	-1.51	1.117	0.327686
MOCOS	molybdenum cofactor sulfurase (MOCOS), mRNA [NM_017947]	+	hs|18q12.2	NM_017947	chr18:33840112-33846744	-1.99	0.949441	0.578445
MPP4	membrane protein, palmitoylated 4 (MAGUK p55 subfamily member 4) (MPP4), mRNA [NM_033066]	-	hs|2q33.1	NM_033066	chr2:202509723-202509664	-4	1.35545	0.188915
MT1G	metallothionein 1G (MT1G), mRNA [NM_005950]	-	hs|16q13	NM_005950	chr16:56700752-56700693	-1.44	1.30103	0.093642
MUC4	mucin 4, cell surface associated (MUC4), transcript variant 1, mRNA [NM_018406]	-	hs|3q29	NM_018406	chr3:195474223-195474164	-2.27	1.02729	0.834449
MUC6	mucin 6, oligomeric mucus/gel-forming (MUC6), mRNA [NM_005961]	-	hs|11p15.5	NM_005961	chr11:1016885-1016826	-1.92	1.20722	0.349885
MYC	Human c-myc-P64 mRNA, initiating from promoter P0, (HLmyc3.1) partial cds. [M13930]	+	hs|8q24.21	M13930	chr8:128748076-128748135	-1.29	1.30135	0.0465877
NBR1	neighbor of BRCA1 gene 1 [Source:HGNC Symbol;Acc:6746] [ENST00000389311]	+	hs|17q21.31	BC009808	chr17:41361592-41361651	-2.41	1.19847	0.0249906
NCALD	mRNA for Neurocalcin delta variant protein. [AB209015]	-	hs|8q22.3	AB209015	chr8:102704768-102704709	-1.84	1.10788	0.115717
NKX3-1	NK3 homeobox 1 (NKX3-1), mRNA [NM_006167]	-	hs|8p21.2	NM_006167	chr8:23536992-23536933	-1.55	1.19707	0.599806
NMUR1	neuromedin U receptor 1 (NMUR1), mRNA [NM_006056]	-	hs|2q37.1	NM_006056	chr2:232388889-232388830	-1.71	1.28962	0.0350399
NNMT	nicotinamide N-methyltransferase (NNMT), mRNA [NM_006169]	+	hs|11q23.2	NM_006169	chr11:114183072-114183131	-3.91	1.35022	0.0145373
NPPC	natriuretic peptide C (NPPC), mRNA [NM_024409]	-	hs|2q37.1	NM_024409	chr2:232790250-232790191	-5.48	1.01099	0.863798
NR5A1	nuclear receptor subfamily 5, group A, member 1 (NR5A1), mRNA [NM_004959]	-	hs|9q33.3	NM_004959	chr9:127244278-127244219	-1.4	0.917166	0.114904
OAF	OAF homolog (Drosophila) (OAF), mRNA [NM_178507]	+	hs|11q23.3	NM_178507	chr11:120100173-120100232	-1.62	1.06491	0.201141
OAT	ornithine aminotransferase (OAT), nuclear gene encoding mitochondrial protein, transcript variant 1, mRNA [NM_000274]	-	hs|10q26.13	NM_000274	chr10:126086316-126086257	-2.03	0.83668	0.598062
OR51I2	olfactory receptor, family 51, subfamily I, member 2 (OR51I2), mRNA [NM_001004754]	+	hs|11p15.4	NM_001004754	chr11:5475598-5475657	-2.48	1.34108	0.224631
OR7A10	olfactory receptor, family 7, subfamily A, member 10 (OR7A10), mRNA [NM_001005190]	-	hs|19p13.12	NM_001005190	chr19:14952059-14952000	-1.63	1.36109	0.391411
ORM1	orosomucoid 1 (ORM1), mRNA [NM_000607]	+	hs|9q32	NM_000607	chr9:117087130-117087340	-2.6	1.15448	0.376048
P2RX5	purinergic receptor P2X, ligand-gated ion channel, 5 (P2RX5), transcript variant 1, mRNA [NM_002561]	-	hs|17p13.2	NM_002561	chr17:3577019-3576960	-1.69	0.760791	0.00771183
PCK2	phosphoenolpyruvate carboxykinase 2 (mitochondrial) (PCK2), nuclear gene encoding mitochondrial protein, transcript variant 1, mRNA [NM_004563]	+	hs|14q11.2	NM_004563	chr14:24569401-24571999	-2.1	1.32769	0.228267
PDE2A	phosphodiesterase 2A, cGMP-stimulated (PDE2A), transcript variant 1, mRNA [NM_002599]	-	hs|11q13.4	NM_002599	chr11:72287309-72287250	-3.45	1.37594	0.019166
PDIA5	protein disulfide isomerase family A, member 5 (PDIA5), transcript variant 1, mRNA [NM_006810]	+	hs|3q21.1	NM_006810	chr3:122880268-122880751	-1.85	1.10781	0.611217
PGC	progastricsin (pepsinogen C) (PGC), transcript variant 1, mRNA [NM_002630]	-	hs|6p21.1	NM_002630	chr6:41708286-41707683	-2.74	1.21353	0.0965439
PLA2G5	phospholipase A2, group V (PLA2G5), mRNA [NM_000929]	+	hs|1p36.12	NM_000929	chr1:20417423-20417482	-3.44	1.41304	0.0147246
PLIN5	perilipin 5 (PLIN5), mRNA [NM_001013706]	-	hs|19p13.3	NM_001013706	chr19:4523409-4523350	-1.76	1.22028	0.478863
PNKD	paroxysmal nonkinesigenic dyskinesia (PNKD), nuclear gene encoding mitochondrial protein, transcript variant 1, mRNA [NM_015488]	+	hs|2q35	NM_015488	chr2:219210607-219210666	-1.39	1.22062	0.123464
PNLIP	pancreatic lipase (PNLIP), mRNA [NM_000936]	+	hs|10q25.3	NM_000936	chr10:118320990-118321049	-1.95	0.820858	0.536679
PNLIPRP3	pancreatic lipase-related protein 3 (PNLIPRP3), mRNA [NM_001011709]	+	hs|10q25.3	NM_001011709	chr10:118237400-118237459	-2.78	1.01977	0.874448
POU2F2	POU class 2 homeobox 2 (POU2F2), transcript variant 3, mRNA [NM_001207026]	-	hs|19q13.2	NM_001207026	chr19:42596079-42596020	-1.8	1.48038	0.16227
PPFIBP2	PTPRF interacting protein, binding protein 2 (liprin beta 2) (PPFIBP2), mRNA [NM_003621]	+	hs|11p15.4	NM_003621	chr11:7674673-7674732	-1.33	1.38646	0.096732
PPP1R14D	protein phosphatase 1, regulatory (inhibitor) subunit 14D (PPP1R14D), transcript variant 1, mRNA [NM_017726]	-	hs|15q15.1	NM_017726	chr15:41120799-41120740	-1.49	0.90392	0.577868
PPP4R1L	full-length cDNA clone CS0DM014YL16 of Fetal liver of (human). [CR605633]	-	hs|20q13.32	NR_003505	chr20:56821086-56821027	-2.08	1.49348	0.027797
PRDM9	PR domain containing 9 (PRDM9), mRNA [NM_020227]	+	hs|5p14.2	NM_020227	chr5:23528325-23528384	-3.28	1.23618	0.394874
PRSS1	protease, serine, 1 (trypsin 1) (PRSS1), mRNA [NM_002769]	+	hs|7q34	NM_002769	chr7:142459723-142459782	-3.2	1.33094	0.107649
PRSS2	protease, serine, 2 (trypsin 2) (PRSS2), mRNA [NM_002770]	+	hs|7q34	NM_002770	chr7:142482228-142482287	-2.87	1.20386	0.540699
PRSS3	protease, serine, 3 (PRSS3), transcript variant 2, mRNA [NM_002771]	+	hs|9p13.3	NM_002771	chr9:33797923-33797982	-2.02	1.36417	0.151884
PSG11	pregnancy specific beta-1-glycoprotein 11 (PSG11), transcript variant 1, mRNA [NM_002785]	-	hs|19q13.31	NM_002785	chr19:43519304-43514171	-2.2	1.29464	0.14473
PTCRA	pre T-cell antigen receptor alpha (PTCRA), mRNA [NM_138296]	+	hs|6p21.1	NM_138296	chr6:42893514-42893573	-3.75	1.18172	0.569872
PTGER4	prostaglandin E receptor 4 (subtype EP4) (PTGER4), mRNA [NM_000958]	+	hs|5p13.1	NM_000958	chr5:40693563-40693622	-2.99	1.31092	0.094061
PTN	pleiotrophin (PTN), mRNA [NM_002825]	-	hs|7q33	NM_002825	chr7:136912112-136912079	-3.2	1.31713	0.230083
RADIL	Ras association and DIL domains (RADIL), mRNA [NM_018059]	-	hs|7p22.1	NM_018059	chr7:4838849-4838790	-1.9	1.42078	0.048563
RARRES2	retinoic acid receptor responder (tazarotene induced) 2 (RARRES2), mRNA [NM_002889]	-	hs|7q36.1	NM_002889	chr7:150037260-150037201	-2.17	1.04652	0.726684
RASGRF1	Ras protein-specific guanine nucleotide-releasing factor 1 (RASGRF1), transcript variant 1, mRNA [NM_002891]	-	hs|15q25.1	NM_002891	chr15:79282572-79277529	-2.38	1.35227	0.141303
RASSF1	Ras association (RalGDS/AF-6) domain family member 1 (RASSF1), transcript variant C, mRNA [NM_170713]	-	hs|3p21.31	NM_170713	chr3:50367379-50367320	-1.38	1.41738	0.0128939
REEP4	receptor accessory protein 4 (REEP4), mRNA [NM_025232]	-	hs|8p21.3	NM_025232	chr8:21995837-21995778	-1.6	1.30767	0.025824
RGS16	regulator of G-protein signaling 16 (RGS16), mRNA [NM_002928]	-	hs|1q25.3	NM_002928	chr1:182567930-182567871	-1.59	1.37098	0.018246
RNLS	renalase, FAD-dependent amine oxidase (RNLS), transcript variant 1, mRNA [NM_001031709]	-	hs|10q23.31	NM_001031709	chr10:90074354-90074295	-3.98	1.25305	0.29894
RPS16P5	cDNA FLJ40618 fis, clone THYMU2013089. [AK097937]	-	hs|6p12.1	AK097937	chr6:53199317-53199258	-2.53	1.44572	0.00310579
SCRG1	stimulator of chondrogenesis 1 (SCRG1), mRNA [NM_007281]	-	hs|4q34.1	NM_007281	chr4:174309518-174309459	-3.66	0.708919	0.174272
SERPINA9	serpin peptidase inhibitor, clade A (alpha-1 antiproteinase, antitrypsin), member 9 (SERPINA9), transcript variant A, mRNA [NM_175739]	-	hs|14q32.13	NM_175739	chr14:94933457-94931144	-2.05	0.998212	0.986963
SERPIND1	serpin peptidase inhibitor, clade D (heparin cofactor), member 1 (SERPIND1), mRNA [NM_000185]	+	hs|22q11.21	NM_000185	chr22:21141453-21141512	-2.32	0.730066	0.00736797
SERPINF2	serpin peptidase inhibitor, clade F (alpha-2 antiplasmin, pigment epithelium derived factor), member 2 (SERPINF2), transcript variant 1, mRNA [NM_000934]	+	hs|17p13.3	NM_000934	chr17:1657718-1657777	-1.44	1.2438	0.214104
SERPINI2	serpin peptidase inhibitor, clade I (pancpin), member 2 (SERPINI2), mRNA [NM_006217]	-	hs|3q26.1	NM_006217	chr3:167167118-167164225	-1.52	1.15133	0.483606
SGK223	homolog of rat pragma of Rnd2 (SGK223), mRNA [NM_001080826]	-	hs|8p23.1	NM_001080826	chr8:8175388-8175329	-2.37	1.32782	0.299807
SLC19A3	solute carrier family 19, member 3 (SLC19A3), mRNA [NM_025243]	-	hs|2q36.3	NM_025243	chr2:228550641-228550582	-2.07	1.05105	0.687667
SLC22A11	solute carrier family 22 (organic anion/urate transporter), member 11 (SLC22A11), mRNA [NM_018484]	+	hs|11q13.1	NM_018484	chr11:64338937-64338996	-1.9	1.01676	0.922331
SLC25A19	solute carrier family 25 (mitochondrial thiamine pyrophosphate carrier), member 19 (SLC25A19), nuclear gene encoding mitochondrial protein, transcript variant 1, mRNA [NM_001126121]	-	hs|17q25.1	NM_001126121	chr17:73269133-73269074	-1.88	1.42674	0.0992442
SLC25A33	solute carrier family 25, member 33 (SLC25A33), nuclear gene encoding mitochondrial protein, mRNA [NM_032315]	+	hs|1p36.22	NM_032315	chr1:9642451-9642510	-2.05	1.11745	0.784806
SLC26A8	solute carrier family 26, member 8 (SLC26A8), transcript variant 1, mRNA [NM_052961]	-	hs|6p21.31	NM_052961	chr6:35919005-35918946	-1.4	1.20759	0.26231
SLC35A4	clone 83 tumor rejection antigen mRNA, complete cds. [AF445025]	+	hs|5q31.3	AF445025	chr5:139945020-139945079	-1.71	1.46114	0.0184345
SLC43A1	solute carrier family 43, member 1 (SLC43A1), transcript variant 1, mRNA [NM_003627]	-	hs|11q12.1	NM_003627	chr11:57252360-57252301	-3.5	0.733695	0.163366
SLC45A3	solute carrier family 45, member 3 (SLC45A3), mRNA [NM_033102]	-	hs|1q32.1	NM_033102	chr1:205627096-205627037	-2.53	0.887307	0.745412
SLC6A9	solute carrier family 6 (neurotransmitter transporter, glycine), member 9 (SLC6A9), transcript variant 2, mRNA [NM_201649]	-	hs|1p34.1	NM_201649	chr1:44462221-44462162	-1.74	1.31694	0.0180071
SNCA	synuclein, alpha (non A4 component of amyloid precursor) (SNCA), transcript variant 4, mRNA [NM_007308]	-	hs|4q22.1	NM_007308	chr4:90647744-90647685	-2.07	1.21698	0.433386
SOHLH1	spermatogenesis and oogenesis specific basic helix-loop-helix 1 (SOHLH1), transcript variant 2, mRNA [NM_001012415]	-	hs|9q34.3	NM_001012415	chr9:138585325-138585266	-2.04	1.05849	0.791971
SPATA18	spermatogenesis associated 18 homolog (rat) (SPATA18), mRNA [NM_145263]	+	hs|4q12	NM_145263	chr4:52963175-52963234	-1.35	1.27457	0.36413
SPOCK1	sparc/osteonectin, cwcv and kazal-like domains proteoglycan (testican) 1 (SPOCK1), mRNA [NM_004598]	-	hs|5q31.2	NM_004598	chr5:136311246-136311187	-1.94	1.04247	0.723185
SPRR4	small proline-rich protein 4 (SPRR4), mRNA [NM_173080]	+	hs|1q21.3	NM_173080	chr1:152944580-152944639	-1.95	1.37122	0.113948
ST6GALNAC1	ST6 (alpha-N-acetyl-neuraminyl-2,3-beta-galactosyl-1,3)-N-acetylgalactosaminide alpha-2,6-sialyltransferase 1 (ST6GALNAC1), mRNA [NM_018414]	-	hs|17q25.1	NM_018414	chr17:74621170-74621111	-3.97	1.04181	0.687886
STK39	serine threonine kinase 39 (STK39), mRNA [NM_013233]	-	hs|2q24.3	NM_013233	chr2:168810921-168810862	-2.49	1.25716	0.575195
SULF2	sulfatase 2 (SULF2), transcript variant 1, mRNA [NM_018837]	-	hs|20q13.12	NM_018837	chr20:46286483-46286424	-1.8	1.07407	0.494023
TAC4	tachykinin 4 (hemokinin) (TAC4), transcript variant alpha, mRNA [NM_170685]	-	hs|17q21.33	NM_170685	chr17:47915730-47915671	-1.64	0.755853	0.0807353
TAF4B	TAF4b RNA polymerase II, TATA box binding protein (TBP)-associated factor, 105kDa (TAF4B), mRNA [NM_005640]	+	hs|18q11.2	NM_005640	chr18:23971373-23971432	-2.02	1.4953	0.157688
TAGLN3	transgelin 3 (TAGLN3), transcript variant 1, mRNA [NM_013259]	+	hs|3q13.2	NM_013259	chr3:111719676-111719735	-2.87	1.07516	0.69518
TARP	TCR gamma alternate reading frame protein (TARP), nuclear gene encoding mitochondrial protein, transcript variant 1, mRNA [NM_001003799]	-	hs|7p14.1	NM_001003799	chr7:38305037-38304978	-4.87	1.46515	0.0607545
TBX15	T-box 15 (TBX15), mRNA [NM_152380]	-	hs|1p12	NM_152380	chr1:119425783-119425724	-4.27	1.07864	0.728125
TCHH	trichohyalin (TCHH), mRNA [NM_007113]	-	hs|1q21.3	NM_007113	chr1:152078925-152078866	-2.09	1.29328	0.206582
TERT	telomerase reverse transcriptase (TERT), transcript variant 1, mRNA [NM_198253]	-	hs|5p15.33	NM_198253	chr5:1253364-1253305	-1.66	1.38756	0.18733
TGM1	transglutaminase 1 (K polypeptide epidermal type I, protein-glutamine-gamma-glutamyltransferase) (TGM1), mRNA [NM_000359]	-	hs|14q12	NM_000359	chr14:24718510-24718451	-1.56	1.33124	0.114712
TM4SF1	transmembrane 4 L six family member 1 (TM4SF1), mRNA [NM_014220]	-	hs|3q25.1	NM_014220	chr3:149086869-149086810	-2.5	1.20807	0.0765326
TM4SF5	transmembrane 4 L six family member 5 (TM4SF5), mRNA [NM_003963]	+	hs|17p13.2	NM_003963	chr17:4686248-4686307	-2.07	1.0235	0.859166
TMEM150B	transmembrane protein 150B (TMEM150B), mRNA [NM_001085488]	-	hs|19q13.42	NM_001085488	chr19:55828289-55828230	-1.42	1.35132	0.0715957
TMPRSS2	transmembrane protease, serine 2 (TMPRSS2), transcript variant 2, mRNA [NM_005656]	-	hs|21q22.3	NM_005656	chr21:42836963-42836904	-3.88	1.33341	0.234963
TNFAIP2	tumor necrosis factor, alpha-induced protein 2 (TNFAIP2), mRNA [NM_006291]	+	hs|14q32.32	NM_006291	chr14:103603617-103603676	-1.39	1.1107	0.444335
TNFAIP8	tumor necrosis factor, alpha-induced protein 8 (TNFAIP8), transcript variant 1, mRNA [NM_014350]	+	hs|5q23.1	NM_014350	chr5:118730231-118730290	-1.57	0.746475	0.4707
TNS4	tensin 4 (TNS4), mRNA [NM_032865]	-	hs|17q21.2	NM_032865	chr17:38632157-38632098	-2.81	1.15002	0.296615
TREH	trehalase (brush-border membrane glycoprotein) (TREH), mRNA [NM_007180]	-	hs|11q23.3	NM_007180	chr11:118531328-118531269	-1.91	0.737267	0.0636294
TRIM48	tripartite motif containing 48 (TRIM48), mRNA [NM_024114]	+	hs|11q11	NM_024114	chr11:55032550-55032609	-4.04	1.1699	0.379577
TRIM49	tripartite motif containing 49 (TRIM49), mRNA [NM_020358]	-	hs|11q14.3	NM_020358	chr11:89531619-89531560	-2.27	0.939611	0.454507
TRIM7	tripartite motif containing 7 (TRIM7), transcript variant 6, mRNA [NM_033342]	-	hs|5q35.3	NM_033342	chr5:180630267-180630208	-1.51	1.39875	0.0466308
TRPM8	transient receptor potential cation channel, subfamily M, member 8 (TRPM8), mRNA [NM_024080]	+	hs|2q37.1	NM_024080	chr2:234927674-234927733	-3.37	1.22023	0.298405
TTC29	tetratricopeptide repeat domain 29 (TTC29), mRNA [NM_031956]	-	hs|4q31.22	NM_031956	chr4:147741319-147724821	-1.54	1.42408	0.0152814
TTN	titin [Source:HGNC Symbol;Acc:12403] [ENST00000392423]	-	hs|2q31.2	AF321609	chr2:179526735-179526676	-1.71	1.13747	0.293385
TUBA3D	tubulin, alpha 3d (TUBA3D), mRNA [NM_080386]	+	hs|2q21.1	NM_080386	chr2:132240430-132240489	-1.29	0.937608	0.745509
VEGFA	vascular endothelial growth factor A (VEGFA), transcript variant 6, mRNA [NM_001025370]	+	hs|6p21.1	NM_001025370	chr6:43746223-43746634	-1.63	1.02653	0.896231
VGF	VGF nerve growth factor inducible (VGF), mRNA [NM_003378]	-	hs|7q22.1	NM_003378	chr7:100805858-100805799	-2.21	1.0319	0.883123
VGLL1	vestigial like 1 (Drosophila) (VGLL1), mRNA [NM_016267]	+	hs|Xq26.3	NM_016267	chrX:135638732-135638791	-2.24	1.28864	0.105726
VWA5B1	von Willebrand factor A domain containing 5B1 (VWA5B1), mRNA [NM_001039500]	+	hs|1p36.12	NM_001039500	chr1:20680697-20680756	-2.13	1.03851	0.668819
WDR54	WD repeat domain 54 (WDR54), mRNA [NM_032118]	+	hs|2p13.1	NM_032118	chr2:74652257-74652316	-1.53	0.816503	0.412211
YARS	tyrosyl-tRNA synthetase (YARS), mRNA [NM_003680]	-	hs|1p35.1	NM_003680	chr1:33245858-33245799	-1.55	1.48752	0.0161817
